# Supplementary material for: Brachyceran Diptera (Insecta) in Cretaceous ambers, Part IV, Significant New Orthorrhaphous Taxa
Source: Zookeys. 2011 Nov 21;(148):293–332. doi: 10.3897/zookeys.148.1809 (PMC3264415; doi:10.3897/zookeys.148.1809)
Supplement: XML Treatment for Cretaceogaster [file zookeys.148.1809-treatment1.xml]

<!DOCTYPE tp:taxon-treatment
  PUBLIC "-//TaxonX//DTD Taxonomic Treatment Publishing DTD v0 20100105//EN" "tax-treatment-NSO.dtd">
<tp:taxon-treatment xmlns:tp="http://www.plazi.org/taxpub"><tp:treatment-meta><mixed-citation publication-type="journal"><person-group><name><surname>Grimaldi</surname><given-names>David A.</given-names></name><name><surname>Arillo</surname><given-names>Antonio</given-names></name><name><surname>Cumming</surname><given-names>Jeffrey M.</given-names></name><name><surname>Hauser</surname><given-names>Martin</given-names></name></person-group><article-title>Brachyceran Diptera (Insecta) in Cretaceous ambers, Part IV, Significant New Orthorrhaphous Taxa</article-title><source>Zookeys</source><day>21</day><month>11</month><year>2011</year><volume>2011</volume><issue>148</issue><fpage>293</fpage><lpage>332</lpage><pub-id pub-id-type="doi">10.3897/zookeys.148.1809</pub-id></mixed-citation></tp:treatment-meta><tp:nomenclature><label>Genus</label><tp:taxon-name>
                            <tp:taxon-name-part taxon-name-part-type="genus">Cretaceogaster</tp:taxon-name-part>
                        <object-id xmlns:xlink="http://www.w3.org/1999/xlink" xlink:type="simple">http://species-id.net/wiki/Cretaceogaster</object-id>
                        </tp:taxon-name><tp:nomenclature-citation-list><tp:nomenclature-citation><tp:taxon-name>Cretaceogaster</tp:taxon-name><comment><xref ref-type="bibr" rid="B44">Teskey 1971</xref>: 1660. Type species: <italic><tp:taxon-name>Cretaceogaster pygmaeus</tp:taxon-name></italic><xref ref-type="bibr" rid="B44">Teskey 1971</xref>: 1660; <xref ref-type="bibr" rid="B52">Woodley 1986</xref> (redescription, placement); <xref ref-type="bibr" rid="B13">Grimaldi and Cumming 1999</xref>: 17–19 (redescription, new specimens).</comment></tp:nomenclature-citation><tp:nomenclature-citation><tp:taxon-name>Cretaceogaster pygmaeus</tp:taxon-name><comment><xref ref-type="bibr" rid="B44">Teskey 1971</xref>: 1660.</comment></tp:nomenclature-citation></tp:nomenclature-citation-list></tp:nomenclature><tp:treatment-sec sec-type="Remarks"><title>Remarks.</title><p>We were able to study two additional specimens of this very primitive genus of stratiomyid, both in Canadian amber collected by Ted Pike from Grassy Lake, Alberta (Campanian) (<xref ref-type="bibr" rid="B39">Pike 1995</xref>), housed in the RTMP.</p><p>RTMP 96.9.1117: Amber is a typical clear, dark yellow with reddish flow lines; it also contains a small spider. The piece is a cylindrical runnel 12 × 4 × 2 mm, with the fly preserved near the middle, which was embedded in epoxy at the AMNH and trimmed to 9 × 13 × 4 mm (including epoxy) for better observation. The fly is laterally very flattened, especially the thorax, and is a male (though details of the genitalia are not observable). Unfortunately, the apex of the mid tibia cannot be observed in detail, so the apparent absence of tibial spurs is uncertain. Wing is slightly distended in length, but otherwise the venation is very similar to <italic><tp:taxon-name>Cretaceogaster pygmaeus</tp:taxon-name></italic>.</p><p>RTMP 96.9.1230: Fly is also preserved in a cylindrical runnel of amber, 7 × 3 (diam.) mm, and embedded in epoxy for careful trimming. The fly is lying at the rounded end of the runnel, with its dorsal surface against the surface of the flow. The thorax is partly decayed and wing venation is obscured. The antenna and mouthparts are visible in ventral view. Specimen is a male, but its genitalic details are also not observable. Mid tibia appears to have a small apical spur, contrary to the original description of the species but in agreement with <xref ref-type="bibr" rid="B52">Woodley (1986</xref>: 380).</p></tp:treatment-sec><ref-list><ref id="B44"><mixed-citation xmlns:xlink="http://www.w3.org/1999/xlink" xlink:type="simple"><person-group><name name-style="western"><surname>Teskey</surname><given-names>HJ</given-names></name></person-group> (<year>1971</year>)<article-title> A new soldier fly from Canadian amber (Diptera: Stratiomyidae).</article-title><source>The Canadian Entomologist </source><volume>103</volume>: <fpage>1659</fpage>-<lpage>1661</lpage>. <ext-link ext-link-type="uri" xlink:href="http://dx.doi.org/10.4039/Ent1031659-12" xlink:type="simple">doi: 10.4039/Ent1031659-12</ext-link></mixed-citation></ref><ref id="B52"><mixed-citation xmlns:xlink="http://www.w3.org/1999/xlink" xlink:type="simple"><person-group><name name-style="western"><surname>Woodley</surname><given-names>NE</given-names></name></person-group> (<year>1986</year>)<article-title> Parhadrestiinae, a new subfamily for <italic>Parhadrestia</italic> James and <italic>Cretaceogaster</italic> Teskey (Diptera: Stratiomyidae).</article-title><source>Systematic Entomology </source><volume>11</volume>: <fpage>377</fpage>-<lpage>387</lpage>. <ext-link ext-link-type="uri" xlink:href="http://dx.doi.org/10.1111/j.1365-3113.1986.tb00189.x" xlink:type="simple">doi: 10.1111/j.1365-3113.1986.tb00189.x</ext-link></mixed-citation></ref><ref id="B13"><mixed-citation xmlns:xlink="http://www.w3.org/1999/xlink" xlink:type="simple"><person-group><name name-style="western"><surname>Grimaldi</surname><given-names>DA</given-names></name><name name-style="western"><surname>Cumming</surname><given-names>JM</given-names></name></person-group> (<year>1999</year>)<article-title> Brachyceran Diptera in Cretaceous ambers and Mesozoic diversification of the Eremoneura.</article-title><source>Bulletin of the American Museum of Natural History </source><volume>239</volume>: <fpage>1</fpage>-<lpage>124</lpage>.</mixed-citation></ref><ref id="B39"><mixed-citation xmlns:xlink="http://www.w3.org/1999/xlink" xlink:type="simple"><person-group><name name-style="western"><surname>Pike</surname><given-names>EM</given-names></name></person-group> (<year>1995</year>)<source> Amber Taphonomy and the Grassy Lake, Alberta, Amber Fauna. Ph.D. thesis, University of Calgary, Alberta.</source></mixed-citation></ref></ref-list></tp:taxon-treatment>
