# Supplementary material for: Brachyceran Diptera (Insecta) in Cretaceous ambers, Part IV, Significant New Orthorrhaphous Taxa
Source: Zookeys. 2011 Nov 21;(148):293–332. doi: 10.3897/zookeys.148.1809 (PMC3264415; doi:10.3897/zookeys.148.1809)
Supplement: XML Treatment for Lysistrata [file zookeys.148.1809-treatment2.xml]

<!DOCTYPE tp:taxon-treatment
  PUBLIC "-//TaxonX//DTD Taxonomic Treatment Publishing DTD v0 20100105//EN" "tax-treatment-NSO.dtd">
<tp:taxon-treatment xmlns:tp="http://www.plazi.org/taxpub"><tp:treatment-meta><mixed-citation publication-type="journal"><person-group><name><surname>Grimaldi</surname><given-names>David A.</given-names></name><name><surname>Arillo</surname><given-names>Antonio</given-names></name><name><surname>Cumming</surname><given-names>Jeffrey M.</given-names></name><name><surname>Hauser</surname><given-names>Martin</given-names></name></person-group><article-title>Brachyceran Diptera (Insecta) in Cretaceous ambers, Part IV, Significant New Orthorrhaphous Taxa</article-title><source>Zookeys</source><day>21</day><month>11</month><year>2011</year><volume>2011</volume><issue>148</issue><fpage>293</fpage><lpage>332</lpage><pub-id pub-id-type="doi">10.3897/zookeys.148.1809</pub-id></mixed-citation></tp:treatment-meta><tp:nomenclature><tp:taxon-name>
                            <tp:taxon-name-part taxon-name-part-type="genus">Lysistrata</tp:taxon-name-part>
                        <object-id xmlns:xlink="http://www.w3.org/1999/xlink" xlink:type="simple">urn:lsid:zoobank.org:act:C038F6C9-1BFF-49D2-A756-A6235259B6A9</object-id>
                        <object-id xmlns:xlink="http://www.w3.org/1999/xlink" xlink:type="simple">http://species-id.net/wiki/Lysistrata</object-id>
                        </tp:taxon-name><tp:taxon-authority>Grimaldi &amp; Arillo</tp:taxon-authority><tp:taxon-status xmlns:xlink="http://www.w3.org/1999/xlink" xlink:type="simple">gen. n.</tp:taxon-status></tp:nomenclature><tp:treatment-sec sec-type="Diagnosis"><title>Diagnosis.</title><p>Antennal flagellum submoniliform, with approximately 7 short flagellomeres tapered in width apicad; articulation between basal 3 flagellomeres faint. Protibia lacking spurs; mesotibia with two short apical spurs (c. 50 µm length). Metatibia probably with one pair of short apical spurs. Vein Rs branches from R<sub>1</sub> in the distal third of vein R. Stem of R<sub>4+5</sub> straight, R<sub>4</sub> curved basally, long and subparallel to R<sub>5</sub>. Cell d long and narrow, length approximately 3.5x the width; cell m<sub>3</sub> absent.</p></tp:treatment-sec><tp:treatment-sec sec-type="Type species"><title>Type species.</title><p><italic><tp:taxon-name>Lysistrata emerita</tp:taxon-name></italic>, sp. n., by present designation.</p></tp:treatment-sec><tp:treatment-sec sec-type="Etymology"><title>Etymology.</title><p>From the Greek, Λυσιστράτη, meaning “army disbander”, after the comedy by Aristophanes and in reference to the common name for <tp:taxon-name>Stratiomyidae</tp:taxon-name>, or “soldier flies”. Feminine.</p><!--PageBreak--></tp:treatment-sec><tp:treatment-sec sec-type="Discussion"><title>Discussion.</title><p><italic><tp:taxon-name>Lysistrata</tp:taxon-name></italic> is clearly within the <tp:taxon-name>Stratiomyomorpha</tp:taxon-name>, and appears closely allied with <tp:taxon-name>Stratiomyidae</tp:taxon-name> on the basis of the radial branching. The presence of two minute spurs on the mesotibia, and probably a short pair on the metatibia is indicative of either <tp:taxon-name>Stratiomyidae</tp:taxon-name> or <tp:taxon-name>Xylomyidae</tp:taxon-name>. A few Recent stratiomyids have a minute apical spur on the mesotibia, whereas xylomyids have either a 0–2–2 or 0–2–1 tibial spur formula. Pantophthalmids have one or two spurs on the mesotibia only, but are distinct from the other two families by the longer branches of R<sub>1 </sub>and Rs.</p><p>The Recent and primitive genus <italic><tp:taxon-name>Parhadrestia</tp:taxon-name></italic> James (consisting of two species from Chile) shares some similarities with <italic><tp:taxon-name>Lysistrata</tp:taxon-name></italic>, both of them possessing a long R<sub>4</sub> vein curved only at the base and with the main branch only slightly divergent from R<sub>5</sub>. The genus <italic><tp:taxon-name>Montsecia</tp:taxon-name></italic> Mostovski, 1999, preserved as a compression in Early Cretaceous (Barremian) limestone of Montsec, Lérida Province, Spain (originally and incorrectly placed in the subfamily <tp:taxon-name>Beridinae</tp:taxon-name>) also has the fork of R<sub>4</sub>+R<sub>5</sub> quite long. This long fork may be a plesiomorphic feature, seen for example in <tp:taxon-name>Rhagionidae</tp:taxon-name> and <tp:taxon-name>Spaniidae</tp:taxon-name>.</p><p><italic><tp:taxon-name>Lysistrata</tp:taxon-name></italic> differs plesiomorphically from <italic><tp:taxon-name>Parhadrestia</tp:taxon-name></italic> by the following: antenna multiarticulate; wing longer, narrower; R<sub>2+3</sub> slightly longer and gradually sloped to C; apex of R<sub>2+3</sub> not close to the apex of R<sub>1</sub>; R<sub>5</sub> and M<sub>1 </sub>slightly divergent instead of parallel; M<sub>1</sub>, M<sub>2</sub>, and CuA<sub>1</sub> not as divergent (a condition shared with <italic><tp:taxon-name>Montsecia</tp:taxon-name></italic>); cell d much longer, its length approximately 3× the width (vs. 2× the width in <italic><tp:taxon-name>Montsecia</tp:taxon-name></italic> and 1.5× the width in <italic><tp:taxon-name>Parhadrestia</tp:taxon-name></italic>; in most Recent stratiomyids cell d is quite small); CuA<sub>2</sub> more sloped toward CuP (e.g., apex of cell cup acute, instead of truncate [similar to <italic><tp:taxon-name>Montsecia</tp:taxon-name></italic>], although an acute cell cup is considered apomorphic by <xref ref-type="bibr" rid="B54">Woodley [2001]</xref>). In <italic><tp:taxon-name>Montsecia</tp:taxon-name></italic> the base of M is weak, whereas it is well developed in <italic><tp:taxon-name>Lysistrata</tp:taxon-name></italic>. <italic><tp:taxon-name>Lysistrata</tp:taxon-name></italic> has two apomorphic features: small female abdominal segments 6 and 7, which telescope within the proximal ones (in the basal Recent subfamilies <tp:taxon-name>Parhadrestiinae</tp:taxon-name>, <tp:taxon-name>Chiromyzinae</tp:taxon-name> and <tp:taxon-name>Beridinae</tp:taxon-name> segments 6 and 7 are large [<xref ref-type="bibr" rid="B54">Woodley 2001</xref>]); also, vein M<sub>3</sub> is lost. Loss of this vein occurs in all <tp:taxon-name>Parhadrestiinae</tp:taxon-name> and <tp:taxon-name>Pachygastrinae</tp:taxon-name>, and is frequently absent in <tp:taxon-name>Chiromyzinae</tp:taxon-name> and <tp:taxon-name>Beridinae</tp:taxon-name> (<xref ref-type="bibr" rid="B54">Woodley 2001</xref>). Absence of M<sub>3</sub> may actually be a ground-plan feature of <tp:taxon-name>Stratiomyidae</tp:taxon-name>.</p><p>The oldest fossil stratiomyiid is <italic><tp:taxon-name>Montsecia martinezdelclosi</tp:taxon-name></italic> <xref ref-type="bibr" rid="B31">Mostovski (1999)</xref>, from the same outcrop that yielded several larvae believed to be stratiomyiids (<xref ref-type="bibr" rid="B47">Whalley and Jarzembowski 1985</xref>). According to <xref ref-type="bibr" rid="B31">Mostovski (1999)</xref>, several undescribed stratiomyiids are known from Jurassic and Cretaceous outcrops of Kazakhstan and Russia, although none has as yet been described. <italic><tp:taxon-name>Gigantoberis liaoningensis</tp:taxon-name></italic>, described as a stratiomyiid by <xref ref-type="bibr" rid="B22">Huang and Lin (2007)</xref> from the Early Cretaceous of Lianoning, China, was shown by <xref ref-type="bibr" rid="B62">Zhang (2009)</xref> not to belong to this family, which Huang acknowledges (pers. comm. to AA, 2010). The only other Cretaceous stratiomyiids are <italic><tp:taxon-name>Cretaceogaster pygmaeus</tp:taxon-name></italic> (<xref ref-type="bibr" rid="B44">Teskey 1971</xref>; <xref ref-type="bibr" rid="B13">Grimaldi and Cumming 1999</xref>; herein <italic>vide supra</italic>), an incomplete and undescribed species in Turonian-aged amber from New Jersey USA (<xref ref-type="bibr" rid="B13">Grimaldi and Cumming 1999</xref>), and the very well-preserved <italic><tp:taxon-name>Lysistrata emerita</tp:taxon-name></italic>, described below and which is very basal in the family. Diverse stratiomyiids belonging to modern subfamilies and genera, including undescribed species, occur in shales and amber from the Tertiary and were summarized in <xref ref-type="bibr" rid="B7">Evenhuis (1994)</xref>.</p></tp:treatment-sec><ref-list><ref id="B54"><mixed-citation xmlns:xlink="http://www.w3.org/1999/xlink" xlink:type="simple"><person-group><name name-style="western"><surname>Woodley</surname><given-names>NE</given-names></name></person-group> (<year>2001</year>)<source> A world catalogue of Stratiomyidae (Insecta: Diptera). Myia 11: viii + 475 pp.</source></mixed-citation></ref><ref id="B31"><mixed-citation xmlns:xlink="http://www.w3.org/1999/xlink" xlink:type="simple"><person-group><name name-style="western"><surname>Mostovski</surname><given-names>MB</given-names></name></person-group> (<year>1999</year>)<article-title> On an interesting find of a brachycerous fly (Diptera, Brachycera) in the Jurassic of Kazakhstan.</article-title><source>Paleontological Journal </source><volume>33</volume>: <fpage>406</fpage>-<lpage>408</lpage>.</mixed-citation></ref><ref id="B47"><mixed-citation xmlns:xlink="http://www.w3.org/1999/xlink" xlink:type="simple"><person-group><name name-style="western"><surname>Whalley</surname><given-names>PES</given-names></name><name name-style="western"><surname>Jarzembowski</surname><given-names>EA</given-names></name></person-group> (<year>1985</year>)<article-title> Fossil insects from the lithographic limestone of Montsec (Late Jurassic – Early Cretaceous), Lérida Province, Spain.</article-title><source>Bulletin of the British Museum (Natural History) (Geology) </source><volume>38</volume>: <fpage>381</fpage>-<lpage>412</lpage>.</mixed-citation></ref><ref id="B22"><mixed-citation xmlns:xlink="http://www.w3.org/1999/xlink" xlink:type="simple"><person-group><name name-style="western"><surname>Huang</surname><given-names>DY</given-names></name><name name-style="western"><surname>Lin</surname><given-names>QB</given-names></name></person-group> (<year>2007</year>)<article-title> A new soldier fly (Diptera, Stratiomyidae) from the Lower Cretaceous of Liaoning Province, northeast China.</article-title><source>Cretaceous Research </source><volume>28</volume>: <fpage>317</fpage>-<lpage>321</lpage>. <ext-link ext-link-type="uri" xlink:href="http://dx.doi.org/10.1016/j.cretres.2006.05.006" xlink:type="simple">doi: 10.1016/j.cretres.2006.05.006</ext-link></mixed-citation></ref><ref id="B62"><mixed-citation xmlns:xlink="http://www.w3.org/1999/xlink" xlink:type="simple"><person-group><name name-style="western"><surname>Zhang</surname><given-names>KY</given-names></name></person-group> (<year>2009</year>)<source> Systematics of Mesozoic Brachycera from China (Insecta: Diptera). Ph.D. Dissertation, China Agricultural University. 183 pp.</source></mixed-citation></ref><ref id="B44"><mixed-citation xmlns:xlink="http://www.w3.org/1999/xlink" xlink:type="simple"><person-group><name name-style="western"><surname>Teskey</surname><given-names>HJ</given-names></name></person-group> (<year>1971</year>)<article-title> A new soldier fly from Canadian amber (Diptera: Stratiomyidae).</article-title><source>The Canadian Entomologist </source><volume>103</volume>: <fpage>1659</fpage>-<lpage>1661</lpage>. <ext-link ext-link-type="uri" xlink:href="http://dx.doi.org/10.4039/Ent1031659-12" xlink:type="simple">doi: 10.4039/Ent1031659-12</ext-link></mixed-citation></ref><ref id="B13"><mixed-citation xmlns:xlink="http://www.w3.org/1999/xlink" xlink:type="simple"><person-group><name name-style="western"><surname>Grimaldi</surname><given-names>DA</given-names></name><name name-style="western"><surname>Cumming</surname><given-names>JM</given-names></name></person-group> (<year>1999</year>)<article-title> Brachyceran Diptera in Cretaceous ambers and Mesozoic diversification of the Eremoneura.</article-title><source>Bulletin of the American Museum of Natural History </source><volume>239</volume>: <fpage>1</fpage>-<lpage>124</lpage>.</mixed-citation></ref><ref id="B7"><mixed-citation xmlns:xlink="http://www.w3.org/1999/xlink" xlink:type="simple"><person-group><name name-style="western"><surname>Evenhuis</surname><given-names>NL</given-names></name></person-group> (<year>1994</year>)<source> Catalogue of the Fossil Flies of the World (Insecta: Diptera). Leiden: Backhuys, 600 pp.</source></mixed-citation></ref></ref-list></tp:taxon-treatment>
