# Supplementary material for: Brachyceran Diptera (Insecta) in Cretaceous ambers, Part IV, Significant New Orthorrhaphous Taxa
Source: Zookeys. 2011 Nov 21;(148):293–332. doi: 10.3897/zookeys.148.1809 (PMC3264415; doi:10.3897/zookeys.148.1809)
Supplement: XML Treatment for Cretoxyla [file zookeys.148.1809-treatment4.xml]

<!DOCTYPE tp:taxon-treatment
  PUBLIC "-//TaxonX//DTD Taxonomic Treatment Publishing DTD v0 20100105//EN" "tax-treatment-NSO.dtd">
<tp:taxon-treatment xmlns:tp="http://www.plazi.org/taxpub"><tp:treatment-meta><mixed-citation publication-type="journal"><person-group><name><surname>Grimaldi</surname><given-names>David A.</given-names></name><name><surname>Arillo</surname><given-names>Antonio</given-names></name><name><surname>Cumming</surname><given-names>Jeffrey M.</given-names></name><name><surname>Hauser</surname><given-names>Martin</given-names></name></person-group><article-title>Brachyceran Diptera (Insecta) in Cretaceous ambers, Part IV, Significant New Orthorrhaphous Taxa</article-title><source>Zookeys</source><day>21</day><month>11</month><year>2011</year><volume>2011</volume><issue>148</issue><fpage>293</fpage><lpage>332</lpage><pub-id pub-id-type="doi">10.3897/zookeys.148.1809</pub-id></mixed-citation></tp:treatment-meta><tp:nomenclature><tp:taxon-name>
                            <tp:taxon-name-part taxon-name-part-type="genus">Cretoxyla</tp:taxon-name-part>
                        <object-id xmlns:xlink="http://www.w3.org/1999/xlink" xlink:type="simple">urn:lsid:zoobank.org:act:EB99B611-9DD4-4B20-A808-02847EC2188D</object-id>
                        <object-id xmlns:xlink="http://www.w3.org/1999/xlink" xlink:type="simple">http://species-id.net/wiki/Cretoxyla</object-id>
                        </tp:taxon-name><tp:taxon-authority>Grimaldi &amp; Cumming</tp:taxon-authority><tp:taxon-status xmlns:xlink="http://www.w3.org/1999/xlink" xlink:type="simple">gen. n.</tp:taxon-status></tp:nomenclature><tp:treatment-sec sec-type="Diagnosis"><title>Diagnosis.</title><p>Antenna thick, greatest width (in middle) 0.25x total length, with apparently 7 flagellomeres; protibia without apical spur; most distinctive features are in venation, which distinguishes this genus from other Mesozoic xylomyids by: vein M<!--PageBreak--> (separating cells br and bm) weak; cell m<sub>3</sub> very small, width and length approximately half that of cell d (these are of equivalent size in other xylomyids, or m<sub>3</sub> is slightly smaller), and, very distinctively, vein R<sub>2+3</sub> is uniquely lost.</p></tp:treatment-sec><tp:treatment-sec sec-type="Type species"><title>Type species.</title><p><italic><tp:taxon-name>Cretoxyla azari</tp:taxon-name></italic> sp. n., by present designation.</p></tp:treatment-sec><tp:treatment-sec sec-type="Etymology"><title>Etymology.</title><p>From <italic>Cret</italic>aceous, and <italic>Xylo</italic>myiidae.</p></tp:treatment-sec><tp:treatment-sec sec-type="Discussion"><title>Discussion.</title><p>The closed wing cell m<sub>3</sub> is a feature also seen in some <tp:taxon-name>Xylophagidae</tp:taxon-name>. <italic><tp:taxon-name>Cretoxyla</tp:taxon-name></italic>, however, apomorphically has no protibial spur (as in <tp:taxon-name>Stratiomyomorpha</tp:taxon-name>) and plesiomorphically does not have a reduced alula (a greatly reduced alula occurs in the <tp:taxon-name>Xylophagidae</tp:taxon-name>). The extent of vein C, particularly whether it extends only to the apex of M<sub>1</sub> or M<sub>2</sub> (<xref ref-type="bibr" rid="B52">Woodley 1986</xref>: 1377), unfortunately cannot be checked since the apical quarter of the wing is lost. Vein C is definitely not circumambient. Other features that are important for xylomyid relationships that cannot be observed in the incomplete fossil are the number of palpal segments (1 vs. 2), presence of denticles on the ventral surface of the hind femur (e.g., <italic><tp:taxon-name>Solva</tp:taxon-name></italic> Walker), and various male and female genitalic structures.</p><p>The oldest fossil record of <tp:taxon-name>Xylomyiidae</tp:taxon-name> is <italic>?Xylomyia</italic> [sic] <italic>shcherbakovi</italic> Mostovski from the Upper Jurassic (Karabastau Formation) of Kazakhastan (<xref ref-type="bibr" rid="B31">Mostovski 1999</xref>). <xref ref-type="bibr" rid="B61">Zhang and Zhang (1993)</xref> indicated that <italic><tp:taxon-name>Mesosolva</tp:taxon-name></italic> Hong and <italic><tp:taxon-name>Prosolva</tp:taxon-name></italic> Hong, also described as xylomyids from the Upper Jurassic of China, belong in another lower brachyceran family. Undescribed Cretaceous xylomyids are from the Upper Cretaceous amber of Siberia (<xref ref-type="bibr" rid="B63">Zherikhin and Sukacheva 1973</xref>), and an incomplete specimen of an undescribed species in Spanish amber (<italic>vide infra</italic>), so <italic><tp:taxon-name>Cretoxyla</tp:taxon-name></italic> is the oldest Cretaceous <!--PageBreak-->xylomyid (Early Cretaceous, Neocomian). Tertiary fossil xylomyids are <italic><tp:taxon-name>Solva inornata</tp:taxon-name></italic> Melander, 1949 and <italic><tp:taxon-name>Xylomya moratula</tp:taxon-name></italic> Cockerell, 1914 in late Eocene shale from Florissant, Colorado; and <italic><tp:taxon-name>Solva nana</tp:taxon-name></italic> Loew, 1850 in mid-Eocene Baltic amber.</p></tp:treatment-sec><ref-list><ref id="B52"><mixed-citation xmlns:xlink="http://www.w3.org/1999/xlink" xlink:type="simple"><person-group><name name-style="western"><surname>Woodley</surname><given-names>NE</given-names></name></person-group> (<year>1986</year>)<article-title> Parhadrestiinae, a new subfamily for <italic>Parhadrestia</italic> James and <italic>Cretaceogaster</italic> Teskey (Diptera: Stratiomyidae).</article-title><source>Systematic Entomology </source><volume>11</volume>: <fpage>377</fpage>-<lpage>387</lpage>. <ext-link ext-link-type="uri" xlink:href="http://dx.doi.org/10.1111/j.1365-3113.1986.tb00189.x" xlink:type="simple">doi: 10.1111/j.1365-3113.1986.tb00189.x</ext-link></mixed-citation></ref><ref id="B31"><mixed-citation xmlns:xlink="http://www.w3.org/1999/xlink" xlink:type="simple"><person-group><name name-style="western"><surname>Mostovski</surname><given-names>MB</given-names></name></person-group> (<year>1999</year>)<article-title> On an interesting find of a brachycerous fly (Diptera, Brachycera) in the Jurassic of Kazakhstan.</article-title><source>Paleontological Journal </source><volume>33</volume>: <fpage>406</fpage>-<lpage>408</lpage>.</mixed-citation></ref><ref id="B61"><mixed-citation xmlns:xlink="http://www.w3.org/1999/xlink" xlink:type="simple"><person-group><name name-style="western"><surname>Zhang</surname><given-names>JF</given-names></name><name name-style="western"><surname>Zhang</surname><given-names>S</given-names></name><name name-style="western"><surname>Li</surname><given-names>LY</given-names></name></person-group> (<year>1993</year>)<article-title> Mesozoic gadflies (Insecta: Diptera).</article-title><source>Acta Palaeontologica Sinica </source><volume>32</volume>: <fpage>662</fpage>-<lpage>672</lpage>.</mixed-citation></ref><ref id="B63"><mixed-citation xmlns:xlink="http://www.w3.org/1999/xlink" xlink:type="simple"><person-group><name name-style="western"><surname>Zherikhin</surname><given-names>VV</given-names></name><name name-style="western"><surname>Sukatsheva</surname><given-names>ID</given-names></name></person-group> (<year>1973</year>)<source> On Cretaceous insects from “amber” (retinites) of northern Siberia. In: 24<sup>th</sup> Annual Report of Lectures in Memory of N. A. Kolodovsky, Nauka, Moscow 4–48. </source></mixed-citation></ref></ref-list></tp:taxon-treatment>
