# Supplementary material for: Brachyceran Diptera (Insecta) in Cretaceous ambers, Part IV, Significant New Orthorrhaphous Taxa
Source: Zookeys. 2011 Nov 21;(148):293–332. doi: 10.3897/zookeys.148.1809 (PMC3264415; doi:10.3897/zookeys.148.1809)
Supplement: XML Treatment for Xylomyidae [file zookeys.148.1809-treatment6.xml]

<!DOCTYPE tp:taxon-treatment
  PUBLIC "-//TaxonX//DTD Taxonomic Treatment Publishing DTD v0 20100105//EN" "tax-treatment-NSO.dtd">
<tp:taxon-treatment xmlns:tp="http://www.plazi.org/taxpub"><tp:treatment-meta><mixed-citation publication-type="journal"><person-group><name><surname>Grimaldi</surname><given-names>David A.</given-names></name><name><surname>Arillo</surname><given-names>Antonio</given-names></name><name><surname>Cumming</surname><given-names>Jeffrey M.</given-names></name><name><surname>Hauser</surname><given-names>Martin</given-names></name></person-group><article-title>Brachyceran Diptera (Insecta) in Cretaceous ambers, Part IV, Significant New Orthorrhaphous Taxa</article-title><source>Zookeys</source><day>21</day><month>11</month><year>2011</year><volume>2011</volume><issue>148</issue><fpage>293</fpage><lpage>332</lpage><pub-id pub-id-type="doi">10.3897/zookeys.148.1809</pub-id></mixed-citation></tp:treatment-meta><tp:nomenclature><tp:taxon-name>
                            <tp:taxon-name-part taxon-name-part-type="genus">Xylomyidae</tp:taxon-name-part>
                        </tp:taxon-name><tp:taxon-status xmlns:xlink="http://www.w3.org/1999/xlink" xlink:type="simple">(?) genus indet.</tp:taxon-status><xref ref-type="fig" rid="F3">Fig. 3</xref></tp:nomenclature><tp:treatment-sec sec-type="Description"><title>Description.</title><p><italic>Head</italic>: Lost. <italic>Thorax</italic>: Partially preserved, relatively broad (width of mesonotum equal to length, 1.40 mm), mesoscutellum of moderate size. Notum foveolate and scutellum covered only with numerous fine setulae, no macrosetae. Left wing 3.57 mm long, it and halter entirely preserved; right wing partially preserved. Vein C ends either at apex of R<sub>4 </sub>or R<sub>5</sub>; Sc long, meets C beyond midpoint of wing length, approximately at same level as crossvein r-m. R<sub>1</sub> parallel and very close to Sc, with slightly sclerotized, pterostigmatic membrane where they diverge slightly at apex. Base of Rs (before fork of R<sub>2+3</sub> and R<sub>4+5</sub>) short, Rs connected to R<sub>1</sub> quite distad, at 0.42 complete length of wing. Veins R<sub>4 </sub>and R<sub>5</sub> forked, branches of fork relatively straight (not curved), with R<sub>5</sub> distinctively ending at apex of wing rather than below it. Cell d small, distinctively short (length 2.5x greatest width); closed cells m<sub>3</sub> and cup present, cell m<sub>3</sub> triangular, short branches of M<sub>3</sub>+CuA<sub>1</sub> and A<sub>1</sub>+CuA<sub>2</sub> present. Alula relatively small. Halter relatively short and stout. LEG: [Presumably] hind leg without macrosetae on it; presence of an empodium difficult to discern, but pulvilli well developed. <italic>Abdomen</italic>: Relatively broad, ending short of wing apex.</p><fig id="F3" position="float" orientation="portrait"><label>Figure 3.</label><caption><p>?<tp:taxon-name>Xylomyidae</tp:taxon-name> sp. in Albian amber from Spain. MCNA 8833.</p></caption><graphic xmlns:xlink="http://www.w3.org/1999/xlink" xlink:href="ZooKeys-148-293-g003.jpg" position="float" orientation="portrait" xlink:type="simple"/></fig></tp:treatment-sec><tp:treatment-sec sec-type="Specimen"><title>Specimen.</title><p>MCNA 8833, Spain: Álava: Peñacerrada I, Escucha Formation, Lower Cretaceous (Albian). Specimen lacks a head, and the thorax and abdomen are only partially preserved.</p></tp:treatment-sec><tp:treatment-sec sec-type="Discussion"><title>Discussion.</title><p>Because of the incomplete preservation, a precise diagnosis and family placement of the specimen is not possible, so we did not provide a name and formal description. There are genera of lower Brachycera in several families that have a venation similar to this fossil, including the closed cell m<sub>3</sub>. A distinctive feature of the fossil is vein R<sub>5</sub> ending at the apex of the wing. This is rarely seen in the lower Brachycera, occuring, for example, in <tp:taxon-name>Xylomyiidae</tp:taxon-name> and <italic><tp:taxon-name>Apsilocephala</tp:taxon-name></italic> Kröber, 1914 <!--PageBreak-->(<tp:taxon-name>Apsilocephalidae</tp:taxon-name>). Unlike <italic><tp:taxon-name>Apsilocephala</tp:taxon-name></italic>, which has the branches of R<sub>4</sub> and R<sub>5</sub> curved, these branches in the fossil are straight. Also, <italic><tp:taxon-name>Apsilocephala</tp:taxon-name></italic> and most therevids usually have a longer, more slender abdomen (although see <italic><tp:taxon-name>Kumaromyia</tp:taxon-name></italic>, <italic>vide infra</italic>), and usually have bristle-like setae on the mesonotum. These features, plus the short branch of Rs and its distal connection to R<sub>1</sub> indicate that the fossil is in the <tp:taxon-name>Stratiomyomorpha</tp:taxon-name>, not the <tp:taxon-name>Asiloidea</tp:taxon-name>.</p><!--PageBreak--></tp:treatment-sec></tp:taxon-treatment>
