# Supplementary material for: Brachyceran Diptera (Insecta) in Cretaceous ambers, Part IV, Significant New Orthorrhaphous Taxa
Source: Zookeys. 2011 Nov 21;(148):293–332. doi: 10.3897/zookeys.148.1809 (PMC3264415; doi:10.3897/zookeys.148.1809)
Supplement: XML Treatment for Cratotabanus [file zookeys.148.1809-treatment7.xml]

<!DOCTYPE tp:taxon-treatment
  PUBLIC "-//TaxonX//DTD Taxonomic Treatment Publishing DTD v0 20100105//EN" "tax-treatment-NSO.dtd">
<tp:taxon-treatment xmlns:tp="http://www.plazi.org/taxpub"><tp:treatment-meta><mixed-citation publication-type="journal"><person-group><name><surname>Grimaldi</surname><given-names>David A.</given-names></name><name><surname>Arillo</surname><given-names>Antonio</given-names></name><name><surname>Cumming</surname><given-names>Jeffrey M.</given-names></name><name><surname>Hauser</surname><given-names>Martin</given-names></name></person-group><article-title>Brachyceran Diptera (Insecta) in Cretaceous ambers, Part IV, Significant New Orthorrhaphous Taxa</article-title><source>Zookeys</source><day>21</day><month>11</month><year>2011</year><volume>2011</volume><issue>148</issue><fpage>293</fpage><lpage>332</lpage><pub-id pub-id-type="doi">10.3897/zookeys.148.1809</pub-id></mixed-citation></tp:treatment-meta><tp:nomenclature><label>Genus</label><tp:taxon-name>
                            <tp:taxon-name-part taxon-name-part-type="genus">Cratotabanus</tp:taxon-name-part>
                        <object-id xmlns:xlink="http://www.w3.org/1999/xlink" xlink:type="simple">http://species-id.net/wiki/Cratotabanus</object-id>
                        </tp:taxon-name><tp:nomenclature-citation-list><tp:nomenclature-citation><tp:taxon-name>Cratotabanus</tp:taxon-name><comment> Martins-Neto and Santos, 1994: 291. Type species: <italic><tp:taxon-name>Cratotabanus stenomyomorphus</tp:taxon-name></italic> Martins-Neto and Santos, 1994. Crato Formation (Aptian), Early Cretaceous of Brazil.</comment></tp:nomenclature-citation></tp:nomenclature-citation-list></tp:nomenclature><tp:treatment-sec sec-type="Diagnosis"><title>Diagnosis.</title><p> <italic><tp:taxon-name>Cratotabanus</tp:taxon-name></italic> isdistinguished from modern tabanids by veins M<sub>1</sub>, M<sub>2</sub>, and M<sub>3</sub> long, with lengths of M<sub>1</sub> approximately the same as that of cell d (vs. 0.5 – 0.7× length of cell d in Recent <tp:taxon-name>Tabanidae</tp:taxon-name>); R<sub>5</sub> only slightly deviated from the path of vein R<sub>4+5</sub> (in most Recent tabanids, excepting <italic><tp:taxon-name>Chrysops</tp:taxon-name></italic> Meigen 1803, R<sub>5</sub> curved strongly downward). Distinguished from some Cretaceous <tp:taxon-name>Tabanidae</tp:taxon-name>, as follows: <italic><tp:taxon-name>Eotabanoid</tp:taxon-name></italic> <xref ref-type="bibr" rid="B32">Mostovski et al. 2003</xref> and Yixian Formation genera with longer R<sub>1</sub> (reaching well past level of apex of cell d); fork of R<sub>4+5</sub> in <italic><tp:taxon-name>Eotabanoid</tp:taxon-name></italic>, <italic><tp:taxon-name>Palaepangonius</tp:taxon-name></italic> Ren, 1998, and <italic><tp:taxon-name>Eopangonius</tp:taxon-name></italic> <xref ref-type="bibr" rid="B40">Ren 1998</xref> much longer (about equal in length to vein M<sub>1</sub>).</p></tp:treatment-sec><ref-list><ref id="B32"><mixed-citation xmlns:xlink="http://www.w3.org/1999/xlink" xlink:type="simple"><person-group><name name-style="western"><surname>Mostovski</surname><given-names>MB</given-names></name><name name-style="western"><surname>Jarzembowski</surname><given-names>EA</given-names></name><name name-style="western"><surname>Coram</surname><given-names>RA</given-names></name></person-group> (<year>2003</year>)<article-title> Horseflies and athericids (Diptera: Tabanidae, Athericidae) from the Lower Cretaceous of England and Transbaikalia.</article-title><source>Paleontological Journal </source><volume>37</volume>: <fpage>162</fpage>-<lpage>169</lpage>.</mixed-citation></ref><ref id="B40"><mixed-citation xmlns:xlink="http://www.w3.org/1999/xlink" xlink:type="simple"><person-group><name name-style="western"><surname>Ren</surname><given-names>D</given-names></name></person-group> (<year>1998</year>)<article-title> Late Jurassic Brachycera from northeastern China.</article-title><source>Acta Zootaxonomica Sinica </source><volume>23</volume>: <fpage>65</fpage>-<lpage>83</lpage>.</mixed-citation></ref></ref-list></tp:taxon-treatment>
