# Supplementary material for: Brachyceran Diptera (Insecta) in Cretaceous ambers, Part IV, Significant New Orthorrhaphous Taxa
Source: Zookeys. 2011 Nov 21;(148):293–332. doi: 10.3897/zookeys.148.1809 (PMC3264415; doi:10.3897/zookeys.148.1809)
Supplement: XML Treatment for Cratotabanus newjerseyensis [file zookeys.148.1809-treatment8.xml]

<!DOCTYPE tp:taxon-treatment
  PUBLIC "-//TaxonX//DTD Taxonomic Treatment Publishing DTD v0 20100105//EN" "tax-treatment-NSO.dtd">
<tp:taxon-treatment xmlns:tp="http://www.plazi.org/taxpub"><tp:treatment-meta><mixed-citation publication-type="journal"><person-group><name><surname>Grimaldi</surname><given-names>David A.</given-names></name><name><surname>Arillo</surname><given-names>Antonio</given-names></name><name><surname>Cumming</surname><given-names>Jeffrey M.</given-names></name><name><surname>Hauser</surname><given-names>Martin</given-names></name></person-group><article-title>Brachyceran Diptera (Insecta) in Cretaceous ambers, Part IV, Significant New Orthorrhaphous Taxa</article-title><source>Zookeys</source><day>21</day><month>11</month><year>2011</year><volume>2011</volume><issue>148</issue><fpage>293</fpage><lpage>332</lpage><pub-id pub-id-type="doi">10.3897/zookeys.148.1809</pub-id></mixed-citation></tp:treatment-meta><tp:nomenclature><tp:taxon-name>
                            <tp:taxon-name-part taxon-name-part-type="genus">Cratotabanus</tp:taxon-name-part>
                            <tp:taxon-name-part taxon-name-part-type="species">newjerseyensis</tp:taxon-name-part>
                        <object-id xmlns:xlink="http://www.w3.org/1999/xlink" xlink:type="simple">urn:lsid:zoobank.org:act:B8FD8A73-669D-44EB-B923-464378B6AB94</object-id>
                        <object-id xmlns:xlink="http://www.w3.org/1999/xlink" xlink:type="simple">http://species-id.net/wiki/Cratotabanus_newjerseyensis</object-id>
                        </tp:taxon-name><tp:taxon-authority>Grimaldi</tp:taxon-authority><tp:taxon-status xmlns:xlink="http://www.w3.org/1999/xlink" xlink:type="simple">sp. n.</tp:taxon-status><xref ref-type="fig" rid="F4">Fig. 4</xref></tp:nomenclature><tp:treatment-sec sec-type="Diagnosis"><title>Diagnosis.</title><p>Venation differs from congener by <italic><tp:taxon-name>Cratotabanus stenomyomorphus</tp:taxon-name></italic> having vein R<sub>4</sub> not strongly upcurved (vs. strongly upcurved) and R<sub>5</sub> slightly downcurved (vs. nearly in line with R<sub>4+5</sub>).</p></tp:treatment-sec><tp:treatment-sec sec-type="Description"><title>Description.</title><p>AMNH NJ-1862 (holotype): Body length 1.0 cm, wing length 8.0 mm. Most of left lateral view and some of dorsal, right lateral, and frontal view of face observable. Specimen apparently female. <italic>Head</italic>: Eyes bare, large, not dichoptic, no differentiation of facets nor apparent color patterns. Details of frons and face not entirely observable (e.g., presence of frontal callus and subcallus unlikely; development of ocelli not discernable). Antenna with scape and pedicel not observable but apparently short (not projected); flagellomere I apically narrowed to 0.5 × basal width, with 3 faint annuli; remaining 6 flagellomeres stylate, tapered apicad, articles of approximately equal lengths [best seen in frontal view]. Proboscis robust, palps barely discernable (but apparently short, length 0.4 × that of proboscis), labellum well developed; entire proboscis fairly long, length = 0.75 × depth of head. <italic>Thorax</italic>: Standard proportions for <tp:taxon-name>Tabanidae</tp:taxon-name>; legs without discernable spurs (although apices of hind tibiae not observable). Metathoracic spiracle also not observable [e.g., presence of postspiracular scale]. <italic>Wing</italic>: Completely hyaline, no patterning. Base of R<sub>2–5</sub> nearly perpendicular to R<sub>1</sub>, not at a sharp, acute angle. Fork of R<sub>4–5</sub> widely divergent and encompassing entire wing tip, base of R<sub>4</sub> perpendicular to R<sub>5</sub>, then strongly and concavely curved to meet <!--PageBreak-->C; base of R<sub>4</sub> without a small appendix. M<sub>1</sub>, M<sub>2</sub>, M<sub>3</sub> nearly parallel; M<sub>3</sub> and CuA<sub>1</sub> convergent (not parallel); CuA<sub>1 </sub>and A<sub>1</sub> meeting just before wing margin. A<sub>2 </sub>extended nearly to wing margin; alula very large. <italic>Abdomen</italic>: Details (e.g., segmentation of cerci) not observable.</p><p><italic>Specimen.</italic> AMNH NJ-1081 (paratype): Thorax + abdomen length 8.2 mm, wing length 8.5 mm (from base of basicosta to wing tip). Wing: Basicosta present as a thick, scale-like lobe at base of vein C. C thickened proximally, circumambient. Short crossvein h present, where costal thickening is narrowed. Sc long, 0.6 × length of wing, straight and parallel to vein C. Veins R and base of R<sub>1</sub> also straight, parallel, and close to Sc; apices of Sc and R<sub>1</sub> diverging apically. Dark, heavily sclerotized pterostigma covers and surrounds R<sub>1</sub>, vein C, and extends to tip of R<sub>2+3</sub>. R<sub>2+3</sub> straight, turned slightly upward at apex. Stem of R<sub>4</sub> and R<sub>5</sub> straight, base of R<sub>4</sub> nearly perpendicular to this stem, then curved upward and meeting C anterior to tip of wing; R<sub>5</sub> nearly in line with stem of R<sub>4</sub>+R<sub>5</sub>. Cell d large, length ca. 2.7 × the width; with veins M<sub>1</sub>, M<sub>2</sub> and M<sub>3</sub> each deriving directly from apical wall of cell. M veins slightly divergent, long; M<sub>1</sub> slightly longer than cell d, M<sub>3</sub> ca. 0.6 × length of cell d. Crossveins r-m and m-cu in line with each other. Veins CuA<sub>2</sub> and A<sub>1</sub> meet slightly before wing margin, forming long, <!--PageBreak-->complete cua cell with very short vein CuA<sub>2</sub>+A<sub>1</sub>. Vein A<sub>2</sub> well developed, concave to A<sub>1</sub>, evanescent apically; anal lobe and anal cell well developed. Alula present but partially obscure. Abdomen: Short, broad, tergites short, typical of tabanids.</p><fig id="F4" position="float" orientation="portrait"><label>Figure 4.</label><caption><p><italic><tp:taxon-name>Cratotabanus newjerseyensis</tp:taxon-name></italic> Grimaldi, sp. n. (<tp:taxon-name>Tabanidae</tp:taxon-name>) in Turonian amber from New Jersey, USA. Above: Lateral view of holotype, AMNH 1862. (scale 1.0 mm). Below: Wing of paratype, AMNH NJ1081.</p></caption><graphic xmlns:xlink="http://www.w3.org/1999/xlink" xlink:href="ZooKeys-148-293-g004.jpg" position="float" orientation="portrait" xlink:type="simple"/></fig></tp:treatment-sec><tp:treatment-sec sec-type="Types"><title>Types.</title><p>Holotype (sex unknown), AMNH NJ-1862, New Jersey (USA): Middlesex Co., Sayreville, White Oaks [Old Crossman’s] pits (Turonian), collected by Stephen Swolensky. Observation of the fly was optimized by embedding the amber in epoxy under vacuum and trimming very close to surfaces of the fly, but the specimen is not well preserved, being occluded with a reddish, crazed layer over most of the body and by similar internal fractures in the piece, as well as by a suspension of fine particles in the amber. Piece is irregular in shape, 10 × 13 mm in largest dimensions. Study of the specimen might benefit from microtomography.</p><p>Paratype (sex unknown), AMNH NJ-1081, in Late Cretaceous (Turonian) amber from Crossman’s Pits, Sayreville, New Jersey. Fly is partially preserved: besides the entire right wing and a very small portion of left wing, only the dorsal surfaces of the abdomen and thorax remain; the head and legs are entirely lost. The amber piece is triangular and approximately 19 × 8 × 5 mm, embedded in epoxy but trimmed and polished so as to expose a dorsal view of the fly. The amber itself is light yellow and turbid, with a thick suspension of organic particles that obscures much of the fly. AMNH NJ-1081 differs from NJ-1862 by the following minor venational details: R<sub>1</sub> slightly longer, Rs branches from R<sub>1</sub> at a more acute angle, proximal end of cell d slightly more shallow V-shaped; A<sub>2</sub> slightly shorter. Both specimens are also very similar in body shape and size.</p></tp:treatment-sec><tp:treatment-sec sec-type="Etymology"><title>Etymology.</title><p>“from New Jersey,” in reference to provenance.</p></tp:treatment-sec><tp:treatment-sec sec-type="Discussion"><title>Discussion.</title><p>These are the only tabanids known to be preserved in Cretaceous amber. Other tabanids in amber are from the Miocene of the Dominican Republic and the Eocene Baltic amber (<xref ref-type="bibr" rid="B7">Evenhuis 1994</xref>).</p><p><xref ref-type="bibr" rid="B40">Ren (1998)</xref> described three genera of putative, compression-fossilized tabanids with long proboscides from the Early Cretaceous Yixian Formation of China. <xref ref-type="bibr" rid="B11">Grimaldi (1999)</xref> discussed the characters on which his assignment was made, and concluded that these fossils may not be tabanids. For example, features of <italic><tp:taxon-name>Palaepangonius eupterus</tp:taxon-name></italic> Ren that are inconsistent with <tp:taxon-name>Tabanidae</tp:taxon-name> are the short, upturned R<sub>2+3</sub>, very long veins R<sub>4</sub> and R<sub>5</sub> (half this length and much more divergent in true <tp:taxon-name>Tabanidae</tp:taxon-name>), and veins A<sub>1</sub> and CuA<sub>2</sub> that do not fuse but meet the wing margin independently (<xref ref-type="fig" rid="F4">Fig. 4c</xref>). These do appear to be tabanomorphs, but may be stem-group taxa to Recent <tp:taxon-name>Tabanidae</tp:taxon-name>, <tp:taxon-name>Athericidae</tp:taxon-name>, <tp:taxon-name>Pelecorhynchidae</tp:taxon-name>, and possibly even <tp:taxon-name>Rhagionidae</tp:taxon-name> (some fossil rhagionids had long, piercing mouthparts). Another early compression fossil, <italic><tp:taxon-name>Baissomyia redita</tp:taxon-name></italic>, from the Early Cretaceous Zaza Formation of Russia, was attributed to the <tp:taxon-name>Tabanidae</tp:taxon-name> essentially on the basis of body shape and styletiform mouthparts (<xref ref-type="bibr" rid="B32">Mostovski et al. 2003</xref>), since the antennae and most of the wing (and, thus, most features defining the family) were not preserved. <italic><tp:taxon-name>Eotabanoid lordi</tp:taxon-name></italic>, from the Early Cretaceous of England, is probably a tabanid, but it too plesiomorphically has long R<sub>4</sub> and R<sub>5 </sub>veins, which are nearly symmetrial (in true tabanids R<sub>4</sub> is typically much more curved) (<xref ref-type="bibr" rid="B32">Mostovski et al. 2003</xref>) (<xref ref-type="fig" rid="F4">Fig. 4c</xref>). Besides the specimens in New Jersey amber described herein, the only <!--PageBreak-->other definitive <tp:taxon-name>Tabanidae</tp:taxon-name> from the Cretaceous is <italic><tp:taxon-name>Cratotabanus stenomyomorphus</tp:taxon-name></italic> from the Aptian-aged Crato limestone of Brazil (<xref ref-type="bibr" rid="B27">Martins-Neto and Kucera-Santos 1994</xref>). Venation of <italic><tp:taxon-name>Cratotabanus stenomyomorphus</tp:taxon-name></italic> and <italic><tp:taxon-name>Cratotabanus newjerseyensis</tp:taxon-name></italic> are extremely similar. Another species of the genus from the Crato Formation is as yet undescribed (<xref ref-type="bibr" rid="B26">Martins-Neto 2003</xref>). Diverse <tp:taxon-name>Tabanidae</tp:taxon-name> occur in Tertiary rocks and amber (summarized by Evenhuis, 1994), but generic assignments of those species described prior to 1950 need to be assessed. Cretaceous fossils assigned to the <tp:taxon-name>Tabanidae</tp:taxon-name> include the following:</p><p><italic><tp:taxon-name>Baissomyia redita</tp:taxon-name></italic> Mostovski, Jarzembowski &amp; Coram, 2003: Zaza Formation, Baissa, Transbaikalia, Russia.</p><p><italic><tp:taxon-name>Eotabanoid lordi</tp:taxon-name></italic> Mostovski, Jarzembowski &amp; Coram, 2003: Durlston Formation (Berriasian), Purbeck Group, Dorset UK.</p><p>“<italic><tp:taxon-name>Allomyia</tp:taxon-name></italic>” [sensu Ren] <italic>ruderalis</italic> Ren, 1998: Yixian Formation, China.</p><p><italic><tp:taxon-name>Eopangonius pletus</tp:taxon-name></italic> Ren, 1998: Yixian Formation, China.</p><p><italic><tp:taxon-name>Palaepangonius eupterus</tp:taxon-name></italic> Ren, 1998: Yixian Formation, China.</p><p><italic><tp:taxon-name>Cratotabanus stenomyomorphus</tp:taxon-name></italic> Martins-Neto &amp; Santos, 1994: Crato Formation (Aptian), Ceara, Brazil.</p><p>“<italic><tp:taxon-name>Cratotabanus</tp:taxon-name></italic> sp. n.”: Crato Formation (Aptian), Ceara, Brazil (in <xref ref-type="bibr" rid="B26">Martins-Neto 2003</xref>: pg. 31, ex: Grimaldi 1990).</p><p><italic><tp:taxon-name>Cratotabanus newjerseyensis</tp:taxon-name></italic> sp.n.: Raritan Formation amber (Turonian), New Jersey, USA (herein).</p></tp:treatment-sec><ref-list><ref id="B7"><mixed-citation xmlns:xlink="http://www.w3.org/1999/xlink" xlink:type="simple"><person-group><name name-style="western"><surname>Evenhuis</surname><given-names>NL</given-names></name></person-group> (<year>1994</year>)<source> Catalogue of the Fossil Flies of the World (Insecta: Diptera). Leiden: Backhuys, 600 pp.</source></mixed-citation></ref><ref id="B40"><mixed-citation xmlns:xlink="http://www.w3.org/1999/xlink" xlink:type="simple"><person-group><name name-style="western"><surname>Ren</surname><given-names>D</given-names></name></person-group> (<year>1998</year>)<article-title> Late Jurassic Brachycera from northeastern China.</article-title><source>Acta Zootaxonomica Sinica </source><volume>23</volume>: <fpage>65</fpage>-<lpage>83</lpage>.</mixed-citation></ref><ref id="B11"><mixed-citation xmlns:xlink="http://www.w3.org/1999/xlink" xlink:type="simple"><person-group><name name-style="western"><surname>Grimaldi</surname><given-names>D</given-names></name></person-group> (<year>1999</year>)<article-title> The co-radiations of pollinating insects and angiosperms in the Cretaceous.</article-title><source>Annals of the Missouri Botanical Garden </source><volume>86</volume>: <fpage>373</fpage>-<lpage>406</lpage>. <ext-link ext-link-type="uri" xlink:href="http://dx.doi.org/10.2307/2666181" xlink:type="simple">doi: 10.2307/2666181</ext-link></mixed-citation></ref><ref id="B32"><mixed-citation xmlns:xlink="http://www.w3.org/1999/xlink" xlink:type="simple"><person-group><name name-style="western"><surname>Mostovski</surname><given-names>MB</given-names></name><name name-style="western"><surname>Jarzembowski</surname><given-names>EA</given-names></name><name name-style="western"><surname>Coram</surname><given-names>RA</given-names></name></person-group> (<year>2003</year>)<article-title> Horseflies and athericids (Diptera: Tabanidae, Athericidae) from the Lower Cretaceous of England and Transbaikalia.</article-title><source>Paleontological Journal </source><volume>37</volume>: <fpage>162</fpage>-<lpage>169</lpage>.</mixed-citation></ref><ref id="B27"><mixed-citation xmlns:xlink="http://www.w3.org/1999/xlink" xlink:type="simple"><person-group><name name-style="western"><surname>Martins-Neto</surname><given-names>RG</given-names></name><name name-style="western"><surname>Kucero-Santos</surname><given-names>JC</given-names></name></person-group> (<year>1994</year>)<article-title> Um novo gênero e uma nova espécie de Mutuca (Insecta, Diptera, Tabanidae) da Formação Santana (Cretáceo Inferior). Bacia do Araripe, Nordeste do Brasil.</article-title><source>Acta Geologica Leopoldensia </source><volume>39</volume>: <fpage>289</fpage>-<lpage>297</lpage>.</mixed-citation></ref><ref id="B26"><mixed-citation xmlns:xlink="http://www.w3.org/1999/xlink" xlink:type="simple"><person-group><name name-style="western"><surname>Martins-Neto</surname><given-names>RG</given-names></name></person-group> (<year>2003</year>)<source> The fossil tabanids (Diptera Tabanidae): When they began to appreciate warm blood and why they began transmit [sic] diseases? Memórias Instituto Oswaldo Cruz 98 (suppl. 1): 29–34. </source><ext-link ext-link-type="uri" xlink:href="http://dx.doi.org/10.1590/S0074-02762003000900006" xlink:type="simple">doi: 10.1590/S0074-02762003000900006</ext-link></mixed-citation></ref></ref-list></tp:taxon-treatment>
