# Supplementary material for: Brachyceran Diptera (Insecta) in Cretaceous ambers, Part IV, Significant New Orthorrhaphous Taxa
Source: Zookeys. 2011 Nov 21;(148):293–332. doi: 10.3897/zookeys.148.1809 (PMC3264415; doi:10.3897/zookeys.148.1809)
Supplement: XML Treatment for Schlingeromyia [file zookeys.148.1809-treatment9.xml]

<!DOCTYPE tp:taxon-treatment
  PUBLIC "-//TaxonX//DTD Taxonomic Treatment Publishing DTD v0 20100105//EN" "tax-treatment-NSO.dtd">
<tp:taxon-treatment xmlns:tp="http://www.plazi.org/taxpub"><tp:treatment-meta><mixed-citation publication-type="journal"><person-group><name><surname>Grimaldi</surname><given-names>David A.</given-names></name><name><surname>Arillo</surname><given-names>Antonio</given-names></name><name><surname>Cumming</surname><given-names>Jeffrey M.</given-names></name><name><surname>Hauser</surname><given-names>Martin</given-names></name></person-group><article-title>Brachyceran Diptera (Insecta) in Cretaceous ambers, Part IV, Significant New Orthorrhaphous Taxa</article-title><source>Zookeys</source><day>21</day><month>11</month><year>2011</year><volume>2011</volume><issue>148</issue><fpage>293</fpage><lpage>332</lpage><pub-id pub-id-type="doi">10.3897/zookeys.148.1809</pub-id></mixed-citation></tp:treatment-meta><tp:nomenclature><tp:taxon-name>
                            <tp:taxon-name-part taxon-name-part-type="genus">Schlingeromyia</tp:taxon-name-part>
                        <object-id xmlns:xlink="http://www.w3.org/1999/xlink" xlink:type="simple">urn:lsid:zoobank.org:act: A659E121-9307-4454-B910-A586A82613E4</object-id>
                        <object-id xmlns:xlink="http://www.w3.org/1999/xlink" xlink:type="simple">http://species-id.net/wiki/Schlingeromyia</object-id>
                        </tp:taxon-name><tp:taxon-authority>Grimaldi &amp; Hauser</tp:taxon-authority><tp:taxon-status xmlns:xlink="http://www.w3.org/1999/xlink" xlink:type="simple">gen. n.</tp:taxon-status></tp:nomenclature><tp:treatment-sec sec-type="Diagnosis"><title>Diagnosis.</title><p>A minute, distinctive acrocerid with medial margins of male eyes contiguous above and below antennae, hind and ventral margins of eye strongly emarginate; antennae minute, in middle of head; proboscis vestigial; eyes bare, thorax with very sparse, fine setulae; postpronotal lobes of moderate size, slightly protruding; abdomen devoid of microtrichia and glabrous (possibly reflective). Mediolobus (i.e., “pulvilliform empodium”) and pulvilli pad-like. Venation distinct: All veins sclerotized, none faint; C ends at apex of R<sub>4+5</sub>; Sc short; R<sub>1</sub> and Rs fork at ca. 0.4× length of wing; cells br and bm continuous, not bissected (vein M extremely faint or lost from this area); two closed radial cells (r<sub>4+5</sub> and d), plus cell m<sub>3</sub> present; R<sub>4+5</sub> ends near apex of wing, without an apical fork of R<sub>4</sub>-R<sub>5</sub> encompassing apex of wing.</p></tp:treatment-sec><tp:treatment-sec sec-type="Type species"><title>Type species.</title><p><italic><tp:taxon-name>Schlingeromyia minuta</tp:taxon-name></italic>, sp. n., by present designation.</p></tp:treatment-sec><tp:treatment-sec sec-type="Etymology"><title>Etymology.</title><p>Patronym in honor of Evert Schlinger, Emeritus Professor of entomology at the University of California, Berkeley, who has devoted his career to the study of <tp:taxon-name>Acroceridae</tp:taxon-name> and who also has been a very generous patron of systematic entomology. Feminine, following the Greek <italic>myia</italic>, for fly.</p></tp:treatment-sec><tp:treatment-sec sec-type="Discussion"><title>Discussion.</title><p>This is a very distinctive, minute acrocerid – in body size quite the opposite of its generic namesake – which is unique for the venation, genitalia, and virtually bare body. Most acrocerids have long, fine pile on the thorax and abdomen, and many have it on the eyes and calypters. Vein Sc is very short in the fossil, and cells br and bm are contiguous. In addition, apparent retention of freely articulated gonostyli in the male genitalia appears to be a significant feature of the genus, since loss of articulated gonostyli through fusion with the gonocoxites is considered an apomorphy of the remainder of the family (<xref ref-type="bibr" rid="B43">Sinclair et al. 1994</xref>). The broad, pad-like structure between the pulvilli, called the empodium in homeodactylous flies, is actually a median outgrowth of the pulvilli as based on the detailed but overlooked work of <xref ref-type="bibr" rid="B42">Röder (1986)</xref>. The true empodium is a bristle-like distal extension of the unguitractor plate. Thus, we <!--PageBreak-->are calling the pad-like empodium a mediolobus. Presence of a true (setiform) empodium is considered a synapomorphy of the Heterodactyla (Woodly 1989; <xref ref-type="bibr" rid="B57">Yeates 2002</xref>).</p><p><xref ref-type="bibr" rid="B51">Winterton et al. (2007)</xref> recently analyzed acrocerid relationships based on sequences, and concluded that the subfamily <tp:taxon-name>Acrocerinae</tp:taxon-name> is diphyletic, and the subfamilies <tp:taxon-name>Panopinae</tp:taxon-name> and <tp:taxon-name>Philopotinae</tp:taxon-name> are monophyletic. Philopotines are particularly distinctive for the hump-backed notum and postpronotal lobes that are so enlarged as to form a collar dorsally over the cervical region. Although the Baltic amber <italic><tp:taxon-name>Archaeterphis hennigi</tp:taxon-name></italic> superficially resembles <italic><tp:taxon-name>Schlingeromyia</tp:taxon-name></italic> in small body size and eye shape (<xref ref-type="bibr" rid="B21">Hauser and Winterton 2007</xref>), the relatively complete venation of the latter, structure of male genitalia, and pretarsal structure indicate a much more basal position for the Burmese amber species. Relationships of <italic><tp:taxon-name>Schlingeromyia</tp:taxon-name></italic> to any Recent generic-group or subfamily is obscure and may reflect a stem-group position.</p></tp:treatment-sec><ref-list><ref id="B43"><mixed-citation xmlns:xlink="http://www.w3.org/1999/xlink" xlink:type="simple"><person-group><name name-style="western"><surname>Sinclair</surname><given-names>BJ</given-names></name><name name-style="western"><surname>Cumming</surname><given-names>JM</given-names></name><name name-style="western"><surname>Wood</surname><given-names>DM</given-names></name></person-group> (<year>1994</year>)<article-title> Homology and phylogenetic implications of male genitalia in Diptera – Lower Brachycera.</article-title><source>Entomologica Scandinavica </source><volume>24</volume>: <fpage>407</fpage>-<lpage>432</lpage>. <ext-link ext-link-type="uri" xlink:href="http://dx.doi.org/10.1163/187631293X00190" xlink:type="simple">doi: 10.1163/187631293X00190</ext-link></mixed-citation></ref><ref id="B42"><mixed-citation xmlns:xlink="http://www.w3.org/1999/xlink" xlink:type="simple"><person-group><name name-style="western"><surname>Röder</surname><given-names>G</given-names></name></person-group> (<year>1986</year>)<article-title> Zur Morphologie des Prätarsus der Diptera und Mecoptera. Zoologische Jahrbücher.</article-title><source>Abteilung für Anatomie und Ontogenie der Tiere </source><volume>144</volume> (<issue>4</issue>): <fpage>465</fpage>-<lpage>502</lpage>.</mixed-citation></ref><ref id="B57"><mixed-citation xmlns:xlink="http://www.w3.org/1999/xlink" xlink:type="simple"><person-group><name name-style="western"><surname>Yeates</surname><given-names>DK</given-names></name></person-group> (<year>2002</year>)<article-title> Relationships of extant lower Brachycera (Diptera): a quantitative synthesis of morphological characters.</article-title><source>Zoologica Scripta </source><volume>31</volume>: <fpage>105</fpage>-<lpage>121</lpage>. <ext-link ext-link-type="uri" xlink:href="http://dx.doi.org/10.1046/j.0300-3256.2001.00077.x" xlink:type="simple">doi: 10.1046/j.0300-3256.2001.00077.x</ext-link></mixed-citation></ref><ref id="B51"><mixed-citation xmlns:xlink="http://www.w3.org/1999/xlink" xlink:type="simple"><person-group><name name-style="western"><surname>Winterton</surname><given-names>SL</given-names></name><name name-style="western"><surname>Wiegmann</surname><given-names>BM</given-names></name><name name-style="western"><surname>Schlinger</surname><given-names>EI</given-names></name></person-group> (<year>2007</year>)<article-title> Phylogeny and Bayesian divergence time estimations of small-headed flies (Diptera: Acroceridae) using multiple molecular markers.</article-title><source>Molecular Phylogenetics and Evolution </source><volume>43</volume> (<issue>3</issue>): <fpage>808</fpage>-<lpage>832</lpage>. <ext-link ext-link-type="uri" xlink:href="http://dx.doi.org/10.1016/j.ympev.2006.08.015" xlink:type="simple">doi: 10.1016/j.ympev.2006.08.015</ext-link></mixed-citation></ref><ref id="B21"><mixed-citation xmlns:xlink="http://www.w3.org/1999/xlink" xlink:type="simple"><person-group><name name-style="western"><surname>Hauser</surname><given-names>M</given-names></name><name name-style="western"><surname>Winterton</surname><given-names>SL</given-names></name></person-group> (<year>2007</year>)<article-title> A new fossil genus of small-headed flies (Diptera: Acroceridae: Philopotinae) from Baltic amber.</article-title><source>Annals of the Entomological Society of America </source><volume>100</volume>: <fpage>152</fpage>-<lpage>156</lpage>. <ext-link ext-link-type="uri" xlink:href="http://dx.doi.org/10.1603/0013-8746(2007)100[152:ANFGOS]2.0.CO;2" xlink:type="simple">doi: 10.1603/0013-8746(2007)100[152:ANFGOS]2.0.CO;2</ext-link></mixed-citation></ref></ref-list></tp:taxon-treatment>
