# Supplementary material for: Brachyceran Diptera (Insecta) in Cretaceous ambers, Part IV, Significant New Orthorrhaphous Taxa
Source: Zookeys. 2011 Nov 21;(148):293–332. doi: 10.3897/zookeys.148.1809 (PMC3264415; doi:10.3897/zookeys.148.1809)
Supplement: XML Treatment for Schlingeromyia minuta [file zookeys.148.1809-treatment10.xml]

<!DOCTYPE tp:taxon-treatment
  PUBLIC "-//TaxonX//DTD Taxonomic Treatment Publishing DTD v0 20100105//EN" "tax-treatment-NSO.dtd">
<tp:taxon-treatment xmlns:tp="http://www.plazi.org/taxpub"><tp:treatment-meta><mixed-citation publication-type="journal"><person-group><name><surname>Grimaldi</surname><given-names>David A.</given-names></name><name><surname>Arillo</surname><given-names>Antonio</given-names></name><name><surname>Cumming</surname><given-names>Jeffrey M.</given-names></name><name><surname>Hauser</surname><given-names>Martin</given-names></name></person-group><article-title>Brachyceran Diptera (Insecta) in Cretaceous ambers, Part IV, Significant New Orthorrhaphous Taxa</article-title><source>Zookeys</source><day>21</day><month>11</month><year>2011</year><volume>2011</volume><issue>148</issue><fpage>293</fpage><lpage>332</lpage><pub-id pub-id-type="doi">10.3897/zookeys.148.1809</pub-id></mixed-citation></tp:treatment-meta><tp:nomenclature><tp:taxon-name>
                            <tp:taxon-name-part taxon-name-part-type="genus">Schlingeromyia</tp:taxon-name-part>
                            <tp:taxon-name-part taxon-name-part-type="species">minuta</tp:taxon-name-part>
                        <object-id xmlns:xlink="http://www.w3.org/1999/xlink" xlink:type="simple">urn:lsid:zoobank.org:act:4881BDDC-D10C-47FE-91B1-5BA12EBE2B64</object-id>
                        <object-id xmlns:xlink="http://www.w3.org/1999/xlink" xlink:type="simple">http://species-id.net/wiki/Schlingeromyia_minuta</object-id>
                        </tp:taxon-name><tp:taxon-authority>Grimaldi &amp; Hauser</tp:taxon-authority><tp:taxon-status xmlns:xlink="http://www.w3.org/1999/xlink" xlink:type="simple">sp. n.</tp:taxon-status><xref ref-type="fig" rid="F5">Fig. 5</xref></tp:nomenclature><tp:treatment-sec sec-type="Diagnosis"><title>Diagnosis.</title><p>As for the genus.</p></tp:treatment-sec><tp:treatment-sec sec-type="Description"><title>Description.</title><p>Body length 3.0 mm, wing length 2.1 mm. <italic>Head</italic>: Large, spherical. Eyes very large, occupying most of head capsule. Eyes bare, without interfacetal setulae; no dorso-ventral or frontal differentiation of facets. Entire mesal margins of eyes above antennae are contiguous, portion of mesal eye margin below antenna also contiguous. Posterior margin of eye strongly emarginate; ventral margin of eye slightly less so. Antenna minute, length approximately equal to diameter of 2–3 eye facets; consists of small oval pedicel and minute apical style. Mouthparts vestigial. Postocciput with scattered, fine setulae. <italic>Thorax</italic>: Scutum strongly arched, very large, length of (meso)thorax 1.25 mm (nearly half the body length). Scutellum small. Position of cervical region near ventral surface of thorax. Pair of well-developed postpronotal lobes dorsal to cervical region, posterior surface of lobe slightly concave. Scutum with sparse, short setulae; scutellum with slightly thicker setulae. Legs slender, mesotibia with short pair of apical spurs; apices of tarsomeres with pair of short, thick setae. Length of basitarsomere approximately equal to that of remaining, distal tarsomeres; hind tibia expanded in width apically to approximately twice the proximal width. Pretarsus with claws large; mediolobus and pulvilli large, pad-like. Wing short and slender, length 2.10 mm, greatest width 0.75 mm; membrane with fine, faint pleating/wrinkling over apical and posterior regions, but not in closed cells [best seen in oblique views]. Calypter large, ovoid, greatest diameter 0.58 mm. All veins sclerotized, none faint. C ends at apex of R<sub>4+5</sub>; Sc short, meets C slightly distal to level of where R<sub>1</sub> and Rs fork. R<sub>1</sub> and Rs fork at ca. 0.4× length of wing; stem of Rs short, approximately 0.2 × total length of Rs. Rs surrounds large r<sub>4+5</sub> cell, near middle of which R<sub>2+3</sub> branches off to meet C. Vein R<sub>4+5</sub> branches off of apex of cell r<sub>4+5</sub>, apex meets C slightly posterior to wing apex; M<sub>1</sub> also short, branching subapically off of cell r<sub>4+5</sub>. Tip of wing not encompassed by an apical fork of R<sub>4</sub><!--PageBreak-->-R<sub>5</sub>. Cell d bounded by M<sub>1</sub> and M<sub>2</sub>; slender (ca. 0.3 × thickness of cell r<sub>4+5</sub>). Cell m<sub>3</sub> slender, trapezoidal, with proximal end slightly opened. Cells br and bm continuous, not bissected (vein M extremely faint or lost from this area). A<sub>1</sub> slender, meeting CuA shortly before wing margin. A<sub>2</sub> not apparent; anal lobe of wing well developed. Calypter large, hemispherical, greatest diameter 0.25 × length of wing. <italic>Abdomen</italic>: Smaller than thorax, with six tergites visible (tergite I small, tI and tII virtually obscured in dorsal view under postnotum). Tergites entirely bare of microtrichia and setulae; glabrous [probably reflective], with cuticular microsculpture of minute hexagonal cells present. Spiracles not visible near lateral margins of tergites [in pleural membrane?]. Tergites VII-VIII apparently small [not discernable]. Two pairs of male genitalic appendages present: slender dorsal pair (probably gonostyli), thicker ventral pair (gonocoxites), plus terminal, central, membranous appendage, the phallus.</p><fig id="F5" position="float" orientation="portrait"><label>Figure 5.</label><caption><p><italic><tp:taxon-name>Schlingeromyia minuta</tp:taxon-name></italic> Grimaldi &amp; Hauser, gen. et sp. n. (<tp:taxon-name>Acroceridae</tp:taxon-name>) in latest Albian – early Cenomanian amber from Myanmar. Holotype, AMNH Bu332a. Body length 3.0 mm. Terminology for wing venation after Hennig (1954).</p></caption><graphic xmlns:xlink="http://www.w3.org/1999/xlink" xlink:href="ZooKeys-148-293-g005.jpg" position="float" orientation="portrait" xlink:type="simple"/></fig></tp:treatment-sec><tp:treatment-sec sec-type="Type"><title>Type.</title><p>Holotype, Male, AMNH Bu332a, in Burmese amber. Paratype, AMNH Bu332b, in same piece of amber. Both specimens are entirely preserved, though slightly<!--PageBreak--> obscured by debris and a few small fractures. The specimens occur in a runnel-shaped piece of dark but transparent amber, 16 × 7 mm, which has been embedded in epoxy. The piece also contains 1 <tp:taxon-name>Coleoptera</tp:taxon-name>, 1 <tp:taxon-name>Hymenoptera</tp:taxon-name> (<tp:taxon-name>Serpitidae</tp:taxon-name>), and 6 other <tp:taxon-name>Diptera</tp:taxon-name> (<tp:taxon-name>Cecidomyiidae</tp:taxon-name>, <tp:taxon-name>Empidoidea</tp:taxon-name>), as well as twisted strands of spider webs. Interestingly, acrocerids are parasitoids of spiders.</p></tp:treatment-sec><tp:treatment-sec sec-type="Etymology"><title>Etymology.</title><p>Latin, adjective, in reference to the very small size of the species.</p></tp:treatment-sec></tp:taxon-treatment>
