# Supplementary material for: Brachyceran Diptera (Insecta) in Cretaceous ambers, Part IV, Significant New Orthorrhaphous Taxa
Source: Zookeys. 2011 Nov 21;(148):293–332. doi: 10.3897/zookeys.148.1809 (PMC3264415; doi:10.3897/zookeys.148.1809)
Supplement: XML Treatment for Burmacyrtus [file zookeys.148.1809-treatment11.xml]

<!DOCTYPE tp:taxon-treatment
  PUBLIC "-//TaxonX//DTD Taxonomic Treatment Publishing DTD v0 20100105//EN" "tax-treatment-NSO.dtd">
<tp:taxon-treatment xmlns:tp="http://www.plazi.org/taxpub"><tp:treatment-meta><mixed-citation publication-type="journal"><person-group><name><surname>Grimaldi</surname><given-names>David A.</given-names></name><name><surname>Arillo</surname><given-names>Antonio</given-names></name><name><surname>Cumming</surname><given-names>Jeffrey M.</given-names></name><name><surname>Hauser</surname><given-names>Martin</given-names></name></person-group><article-title>Brachyceran Diptera (Insecta) in Cretaceous ambers, Part IV, Significant New Orthorrhaphous Taxa</article-title><source>Zookeys</source><day>21</day><month>11</month><year>2011</year><volume>2011</volume><issue>148</issue><fpage>293</fpage><lpage>332</lpage><pub-id pub-id-type="doi">10.3897/zookeys.148.1809</pub-id></mixed-citation></tp:treatment-meta><tp:nomenclature><tp:taxon-name>
                            <tp:taxon-name-part taxon-name-part-type="genus">Burmacyrtus</tp:taxon-name-part>
                        <object-id xmlns:xlink="http://www.w3.org/1999/xlink" xlink:type="simple">urn:lsid:zoobank.org:act:622EFA4E-5D9E-4244-8213-D20654E1AE15</object-id>
                        <object-id xmlns:xlink="http://www.w3.org/1999/xlink" xlink:type="simple">http://species-id.net/wiki/Burmacyrtus</object-id>
                        </tp:taxon-name><tp:taxon-authority>Grimaldi &amp; Hauser</tp:taxon-authority><tp:taxon-status xmlns:xlink="http://www.w3.org/1999/xlink" xlink:type="simple">gen. n.</tp:taxon-status></tp:nomenclature><tp:treatment-sec sec-type="Diagnosis"><title>Diagnosis.</title><p>A small, primitive acrocerid in Burmese amber easily separated from <italic><tp:taxon-name>Schlingeromyia</tp:taxon-name></italic> based on the well developed mouthparts; long, fine antennal stylus; dense, fine pilosity on thorax and abdominal tergites; absence of a mediolobus on the pretarsus; absence of tibial spurs; wing apex rounded; and by the venation: Vein C circumambient, cells br and bm completely separated, absence of cells r<sub>4+5</sub> and m<sub>3</sub>, presence of a very large cell d, vein R<sub>4</sub> present but vestigial (not connected to R<sub>5</sub>), veins CuA<sub>1</sub> and CuA<sub>2</sub> each present, vein A<sub>1</sub> vestigial (cell cup not present).</p></tp:treatment-sec><tp:treatment-sec sec-type="Type Species"><title>Type Species.</title><p><italic><tp:taxon-name>Burmacyrtus rusmithi</tp:taxon-name></italic> sp. n., by present designation.</p></tp:treatment-sec><tp:treatment-sec sec-type="Etymology"><title>Etymology.</title><p>Combination derived from Burma (the pre-junta name for Myanmar) and <italic><tp:taxon-name>Cyrtus</tp:taxon-name></italic>, nominal genus of <tp:taxon-name>Cyrtidae</tp:taxon-name>, a formerly used name of <tp:taxon-name>Acroceridae</tp:taxon-name>.</p></tp:treatment-sec><tp:treatment-sec sec-type="Discussion"><title>Discussion.</title><p>Derived acrocerid features that <italic><tp:taxon-name>Burmacyrtus</tp:taxon-name></italic> shares with <italic><tp:taxon-name>Schlingeromyia</tp:taxon-name></italic> and Recent acrocerids are the following: spherical head with large, holoptic eyes in male; apex of antennal flagellum with simple stylus; presence of a distinct cervical region; wing membrane with fine wrinkling and devoid of microtrichia; and with a large calypter. Apomorphic features in <italic><tp:taxon-name>Burmacyrtus</tp:taxon-name></italic> that are lacking in <italic><tp:taxon-name>Schlingeromyia</tp:taxon-name></italic> are fine, dense pilosity; a broadly rounded wing apex; long, fine stylus; and lack (loss) of a mediolobus. The wing shape of <italic><tp:taxon-name>Burmacyrtus</tp:taxon-name></italic> is similar to that of some Recent acrocerine genera such as <italic><tp:taxon-name>Turbopsebius</tp:taxon-name></italic> Schlinger, 1972, but the latter genus has cell r<sub>4+5</sub> present, veins CuA<sub>1</sub>+M<sub>3</sub> fused, and a complete vein A<sub>1</sub>, among other features. Like <italic><tp:taxon-name>Schlingeromyia</tp:taxon-name></italic>, <italic><tp:taxon-name>Burmacyrtus</tp:taxon-name></italic> is also very basal in the <tp:taxon-name>Acroceridae</tp:taxon-name>. Some of the derived features in wing venation of the two species in Burmese amber may be due to the very small body size.</p></tp:treatment-sec></tp:taxon-treatment>
