# Supplementary material for: Brachyceran Diptera (Insecta) in Cretaceous ambers, Part IV, Significant New Orthorrhaphous Taxa
Source: Zookeys. 2011 Nov 21;(148):293–332. doi: 10.3897/zookeys.148.1809 (PMC3264415; doi:10.3897/zookeys.148.1809)
Supplement: XML Treatment for Microburmyia [file zookeys.148.1809-treatment13.xml]

<!DOCTYPE tp:taxon-treatment
  PUBLIC "-//TaxonX//DTD Taxonomic Treatment Publishing DTD v0 20100105//EN" "tax-treatment-NSO.dtd">
<tp:taxon-treatment xmlns:tp="http://www.plazi.org/taxpub"><tp:treatment-meta><mixed-citation publication-type="journal"><person-group><name><surname>Grimaldi</surname><given-names>David A.</given-names></name><name><surname>Arillo</surname><given-names>Antonio</given-names></name><name><surname>Cumming</surname><given-names>Jeffrey M.</given-names></name><name><surname>Hauser</surname><given-names>Martin</given-names></name></person-group><article-title>Brachyceran Diptera (Insecta) in Cretaceous ambers, Part IV, Significant New Orthorrhaphous Taxa</article-title><source>Zookeys</source><day>21</day><month>11</month><year>2011</year><volume>2011</volume><issue>148</issue><fpage>293</fpage><lpage>332</lpage><pub-id pub-id-type="doi">10.3897/zookeys.148.1809</pub-id></mixed-citation></tp:treatment-meta><tp:nomenclature><tp:taxon-name>
                        <tp:taxon-name-part taxon-name-part-type="genus">Microburmyia</tp:taxon-name-part>
                    <object-id xmlns:xlink="http://www.w3.org/1999/xlink" xlink:type="simple">urn:lsid:zoobank.org:act:7C83B2CC-BD8F-4BDA-A19D-E61110619770</object-id>
                    <object-id xmlns:xlink="http://www.w3.org/1999/xlink" xlink:type="simple">http://species-id.net/wiki/Microburmyia</object-id>
                    </tp:taxon-name><tp:taxon-authority>Grimaldi &amp; Cumming</tp:taxon-authority><tp:taxon-status xmlns:xlink="http://www.w3.org/1999/xlink" xlink:type="simple">gen. n.</tp:taxon-status></tp:nomenclature><tp:treatment-sec sec-type="Diagnosis"><title>Diagnosis.</title><p>R<sub>1</sub> long, apex reaching to 2/3 length of wing; R<sub>1</sub> branching off of the stem of R quite distad, R<sub>2+3</sub> long, branching off of Rs in the distal half of the wing; cells br and bm large, length nearly half that of wing; M<sub>1+2</sub> forked; vein A<sub>1</sub> either incomplete or absent. Mesoscutum strongly arched; it and abdominal tergites devoid of bristle-like setae or long pilosity; apical tibial spurs lacking. Body size minute, ca. 1.0 mm in length.</p></tp:treatment-sec><tp:treatment-sec sec-type="Type Species"><title>Type Species.</title><p><italic><tp:taxon-name>Microburmyia analvena</tp:taxon-name></italic>, sp. n. By present designation</p></tp:treatment-sec><tp:treatment-sec sec-type="Etymology"><title>Etymology.</title><p>Derived from <italic>micro</italic>- (L.), minute; -<italic>burm</italic>-, Burma; and –<italic>myia</italic> (Gr.), fly, in reference to the minute body size and provenance of this brachyceran. Feminine.</p></tp:treatment-sec><tp:treatment-sec sec-type="Discussion"><title>Discussion.</title><p>The family placement of the two new species in this genus is not entirely certain, particularly since in mythicomyiids vein R<sub>2+3</sub> is typically short and its apex fused with R<sub>1</sub>. The genus is placed in the <tp:taxon-name>Mythicomyiidae</tp:taxon-name> since the venation bears a resemblance to the Baltic amber genus <italic><tp:taxon-name>Carmenelectra</tp:taxon-name></italic> Evenhuis (<xref ref-type="bibr" rid="B8">Evenhuis 2002</xref>), though differing from that Baltic amber genus by R<sub>1</sub> branching off of the stem of R quite distad (vs. near the base of the wing), R<sub>2+3</sub> branching off of Rs in the distal half of the wing (vs. in the basal half), and by crossveins r-m and cu-m being in line (vs. stepped). Other features of <italic><tp:taxon-name>Microburmyia</tp:taxon-name></italic> that are consistent with mythicomyiids are the strongly arched scutum, structure of apical antennal articles (with minute stylus<!--PageBreak--> in <italic><tp:taxon-name>Microburmyia analvena</tp:taxon-name></italic>, ovoid first flagellomere in <italic><tp:taxon-name>Microburmyia veanalvena</tp:taxon-name></italic>), incomplete Sc vein, palpi minute or absent, and the minute body size. <italic><tp:taxon-name>Microburmyia</tp:taxon-name></italic> is plesiomorphic with respect to all other known mythicomyiids (cf., <xref ref-type="bibr" rid="B8">Evenhuis 2002</xref>).</p><p><tp:taxon-name>Mythicomyiidae</tp:taxon-name> are traditionally (e.g., <xref ref-type="bibr" rid="B17">Hall 1981</xref>) and phylogenetically (e.g., <xref ref-type="bibr" rid="B56">Yeates 1994</xref>; <xref ref-type="bibr" rid="B53">Woodley 1989</xref>; <xref ref-type="bibr" rid="B55">Woodley et al. 2009</xref>) placed as the sister group to the <tp:taxon-name>Bombyliidae</tp:taxon-name> s.s, often classified as a subfamily, but also as a separate family (e.g., <xref ref-type="bibr" rid="B8">Evenhuis 2002</xref>). There is strong morphological and molecular support for <tp:taxon-name>Bombyliidae</tp:taxon-name> + <tp:taxon-name>Mythicomyiidae</tp:taxon-name> being the sister group to the rest of <tp:taxon-name>Asiloidea</tp:taxon-name> (<xref ref-type="bibr" rid="B53">Woodley 1989</xref>; <xref ref-type="bibr" rid="B57">Yeates 2002</xref>; <xref ref-type="bibr" rid="B49">Wiegmann et al. 2011</xref>) or the sister group to the rest of <tp:taxon-name>Asiloidea</tp:taxon-name> and Eremoneura (<xref ref-type="bibr" rid="B43">Sinclair et al. 1994</xref>; <xref ref-type="bibr" rid="B45">Trautwein et al. 2010</xref>). With the exception of an unforked R<sub>4+5</sub> and short or vestigial anal vein in <italic><tp:taxon-name>Microburmyia</tp:taxon-name></italic>, it is very interesting that its venation is intermediate between that of the <tp:taxon-name>Hilarimorphidae</tp:taxon-name> and the more specialized venation of mythicomyiines. This would lend support to the hypothesis that <tp:taxon-name>Hilarimorphidae</tp:taxon-name> is the sister group to the <tp:taxon-name>Bombyliidae</tp:taxon-name> (<xref ref-type="bibr" rid="B53">Woodley 1989</xref>; <xref ref-type="bibr" rid="B56">Yeates 1994</xref>; <xref ref-type="bibr" rid="B55">Woodley et al. 2009</xref>). Another hypothesis places the <tp:taxon-name>Hilarimorphidae</tp:taxon-name> (sometimes including the enigmatic and monotypic genus <italic><tp:taxon-name>Apystomyia</tp:taxon-name></italic> Melander 1950) as the sister group to the Eremoneura (Yeates, 2002) (see also discussion under <tp:taxon-name>Apystomyidae</tp:taxon-name>, <italic>vide infra</italic>). Oddly, the recent total-evidence phylogeny of flies placed the <tp:taxon-name>Hilarimorphidae</tp:taxon-name> (excluding <italic><tp:taxon-name>Apystomyia</tp:taxon-name></italic>) as sister group to the <tp:taxon-name>Acroceridae</tp:taxon-name> (<xref ref-type="bibr" rid="B49">Wiegmann et al. 2011</xref>), for which there is very limited molecular and no morphological support, although this result does suggest a position of <tp:taxon-name>Hilarimorphidae</tp:taxon-name> distant from Eremoneura.</p><p>Lastly, it is interesting to note that the fossil record of <tp:taxon-name>Bombyliidae</tp:taxon-name> s.s., exclusive of mythicomyiines, is entirely Tertiary. <tp:taxon-name>Bombyliidae</tp:taxon-name> is a large, cosmopolitan family (ca. 4,500 species) of flies that are most diverse in xeric ecosystems, where they are important pollinators of herbaceous plants. Their fossil record in sedimentary matrices and in amber (Baltic, Dominican) is quite diverse for North America and Europe (<xref ref-type="bibr" rid="B7">Evenhuis 1994</xref>), suggesting that the bombyliids s.s. radiated rapidly in the early Tertiary.</p></tp:treatment-sec><ref-list><ref id="B8"><mixed-citation xmlns:xlink="http://www.w3.org/1999/xlink" xlink:type="simple"><person-group><name name-style="western"><surname>Evenhuis</surname><given-names>NL</given-names></name></person-group> (<year>2002</year>)<article-title> Review of the Tertiary microbombyliids (Diptera: Mythicomyiidae) in Baltic, Bitterfeld, and Dominican amber.</article-title><source>Zootaxa </source><volume>100</volume>: <fpage>1</fpage>-<lpage>15</lpage>.</mixed-citation></ref><ref id="B17"><mixed-citation xmlns:xlink="http://www.w3.org/1999/xlink" xlink:type="simple"><person-group><name name-style="western"><surname>Hall</surname><given-names>JC</given-names></name></person-group> (<year>1981</year>)<source> Bombyliidae, In: McAlpine JF et al. (Eds) Manual of Nearctic Diptera, vol. 1. Ottawa: Research Branch Agriculture Canada Monograph 27, 589–602.</source></mixed-citation></ref><ref id="B56"><mixed-citation xmlns:xlink="http://www.w3.org/1999/xlink" xlink:type="simple"><person-group><name name-style="western"><surname>Yeates</surname><given-names>DK</given-names></name></person-group> (<year>1994</year>)<source> Cladistics and classification of the Bombyliidae (Diptera: Asiloidea). Bulletin of the American Museum of Natural History 219: 191 pp.</source></mixed-citation></ref><ref id="B53"><mixed-citation xmlns:xlink="http://www.w3.org/1999/xlink" xlink:type="simple"><person-group><name name-style="western"><surname>Woodley</surname><given-names>NE</given-names></name></person-group> (<year>1989</year>)<source> Phylogeny and classification of the “orthorrhaphous” Brachycera. In McAlpine JF et al. (Eds), Manual of Nearctic Diptera, vol. 3. Research Agriculture: Ottawa, 1371–1395.</source></mixed-citation></ref><ref id="B55"><mixed-citation xmlns:xlink="http://www.w3.org/1999/xlink" xlink:type="simple"><person-group><name name-style="western"><surname>Woodley</surname><given-names>NE</given-names></name><name name-style="western"><surname>Borkent</surname><given-names>A</given-names></name><name name-style="western"><surname>Wheeler</surname><given-names>TA</given-names></name></person-group> (<year>2009</year>)<source> Phylogeny of the Diptera. In: Brown BV et al. (Eds), Manual of Central American Diptera, vol. 1.NRC Research Press, Ottawa, 79–94.</source></mixed-citation></ref><ref id="B57"><mixed-citation xmlns:xlink="http://www.w3.org/1999/xlink" xlink:type="simple"><person-group><name name-style="western"><surname>Yeates</surname><given-names>DK</given-names></name></person-group> (<year>2002</year>)<article-title> Relationships of extant lower Brachycera (Diptera): a quantitative synthesis of morphological characters.</article-title><source>Zoologica Scripta </source><volume>31</volume>: <fpage>105</fpage>-<lpage>121</lpage>. <ext-link ext-link-type="uri" xlink:href="http://dx.doi.org/10.1046/j.0300-3256.2001.00077.x" xlink:type="simple">doi: 10.1046/j.0300-3256.2001.00077.x</ext-link></mixed-citation></ref><ref id="B49"><mixed-citation xmlns:xlink="http://www.w3.org/1999/xlink" xlink:type="simple"><person-group><name name-style="western"><surname>Wiegmann</surname><given-names>BM</given-names></name><name name-style="western"><surname>Trautwin</surname><given-names>MD</given-names></name><name name-style="western"><surname>Winkler IS (+ 24</surname><given-names>authors)</given-names></name></person-group> (<year>2011</year>)<article-title> Episodic radiations in the fly tree of life.</article-title><source>Proceedings of the National Academy of Sciences, USA </source><volume>108</volume> (<issue>14</issue>): <fpage>5690</fpage>-<lpage>5695</lpage>.</mixed-citation></ref><ref id="B43"><mixed-citation xmlns:xlink="http://www.w3.org/1999/xlink" xlink:type="simple"><person-group><name name-style="western"><surname>Sinclair</surname><given-names>BJ</given-names></name><name name-style="western"><surname>Cumming</surname><given-names>JM</given-names></name><name name-style="western"><surname>Wood</surname><given-names>DM</given-names></name></person-group> (<year>1994</year>)<article-title> Homology and phylogenetic implications of male genitalia in Diptera – Lower Brachycera.</article-title><source>Entomologica Scandinavica </source><volume>24</volume>: <fpage>407</fpage>-<lpage>432</lpage>. <ext-link ext-link-type="uri" xlink:href="http://dx.doi.org/10.1163/187631293X00190" xlink:type="simple">doi: 10.1163/187631293X00190</ext-link></mixed-citation></ref><ref id="B45"><mixed-citation xmlns:xlink="http://www.w3.org/1999/xlink" xlink:type="simple"><person-group><name name-style="western"><surname>Trautwein</surname><given-names>MD</given-names></name><name name-style="western"><surname>Wiegmann</surname><given-names>BM</given-names></name><name name-style="western"><surname>Yeates</surname><given-names>DK</given-names></name></person-group> (<year>2010</year>)<article-title> A multigene phylogeny of the fly superfamily Asiloidea (Insecta): Taxon sampling and additional genes reveal the sister-group to all higher flies (Cyclorrhapha).</article-title><source>Molecular Phylogenetics and Evolution </source><volume>56</volume>: <fpage>918</fpage>-<lpage>930</lpage>. <ext-link ext-link-type="uri" xlink:href="http://dx.doi.org/10.1016/j.ympev.2010.04.017" xlink:type="simple">doi: 10.1016/j.ympev.2010.04.017</ext-link></mixed-citation></ref><ref id="B7"><mixed-citation xmlns:xlink="http://www.w3.org/1999/xlink" xlink:type="simple"><person-group><name name-style="western"><surname>Evenhuis</surname><given-names>NL</given-names></name></person-group> (<year>1994</year>)<source> Catalogue of the Fossil Flies of the World (Insecta: Diptera). Leiden: Backhuys, 600 pp.</source></mixed-citation></ref></ref-list></tp:taxon-treatment>
