# Supplementary material for: Brachyceran Diptera (Insecta) in Cretaceous ambers, Part IV, Significant New Orthorrhaphous Taxa
Source: Zookeys. 2011 Nov 21;(148):293–332. doi: 10.3897/zookeys.148.1809 (PMC3264415; doi:10.3897/zookeys.148.1809)
Supplement: XML Treatment for Microburmyia analvena [file zookeys.148.1809-treatment14.xml]

<!DOCTYPE tp:taxon-treatment
  PUBLIC "-//TaxonX//DTD Taxonomic Treatment Publishing DTD v0 20100105//EN" "tax-treatment-NSO.dtd">
<tp:taxon-treatment xmlns:tp="http://www.plazi.org/taxpub"><tp:treatment-meta><mixed-citation publication-type="journal"><person-group><name><surname>Grimaldi</surname><given-names>David A.</given-names></name><name><surname>Arillo</surname><given-names>Antonio</given-names></name><name><surname>Cumming</surname><given-names>Jeffrey M.</given-names></name><name><surname>Hauser</surname><given-names>Martin</given-names></name></person-group><article-title>Brachyceran Diptera (Insecta) in Cretaceous ambers, Part IV, Significant New Orthorrhaphous Taxa</article-title><source>Zookeys</source><day>21</day><month>11</month><year>2011</year><volume>2011</volume><issue>148</issue><fpage>293</fpage><lpage>332</lpage><pub-id pub-id-type="doi">10.3897/zookeys.148.1809</pub-id></mixed-citation></tp:treatment-meta><tp:nomenclature><tp:taxon-name>
                        <tp:taxon-name-part taxon-name-part-type="genus">Microburmyia</tp:taxon-name-part>
                        <tp:taxon-name-part taxon-name-part-type="species">analvena</tp:taxon-name-part>
                    <object-id xmlns:xlink="http://www.w3.org/1999/xlink" xlink:type="simple">urn:lsid:zoobank.org:act:E64C24A4-F610-4034-AC24-D65721D5BEF5</object-id>
                    <object-id xmlns:xlink="http://www.w3.org/1999/xlink" xlink:type="simple">http://species-id.net/wiki/Microburmyia_analvena</object-id>
                    </tp:taxon-name><tp:taxon-authority>Grimaldi &amp; Cumming</tp:taxon-authority><tp:taxon-status xmlns:xlink="http://www.w3.org/1999/xlink" xlink:type="simple">sp. n.</tp:taxon-status><xref ref-type="fig" rid="F7">Fig. 7a, b</xref></tp:nomenclature><tp:treatment-sec sec-type="Diagnosis"><title>Diagnosis.</title><p>Distinguished from <italic><tp:taxon-name>Microburmyia veanalvena</tp:taxon-name></italic> sp. n. (below) by longer wing; presence of an anal vein; fringe of fine (vs. thick) setae on posterior wing margin; antennal style very fine, with very small article between it and basal flagellomere.</p></tp:treatment-sec><tp:treatment-sec sec-type="Description"><title>Description.</title><p>A minute fly, body length c. 1.1 mm, thorax length 0.5 mm, wing length 1.15 mm. <italic>Head</italic>: Short, somewhat flattened anteroposteriad. Cervical region long. Eyes bare, large, well separated; no dorsoventral differentiation of facets; with small, shallow emargination on posterior margin. Proboscis short [palps not visible]. Antenna with basal flagellomere drop-shaped, with sparse setulae; apical style 0.6 × length of basal flagellomere, very thin, with two articles. Three ocelli present. Postocciput expansive, concave. <italic>Thorax</italic>: Mesoscutum dorsally arched, devoid of setae or setulae; thorax deep in lateral <!--PageBreak-->view; mesoscutellum triangular in shape (nearly equilateral), posterior end tilted upward. Coxae of moderate size; legs slender; devoid of setae, tibiae without apical spurs. Pretarsus with large pulvilli; empodium probably setiform. Halter with slender stem, large knob.<!--PageBreak--> Wing long, length slightly greater than length of body, wing L/W = 2.72. Costa either without spinules or spinules minute; C reaching slightly beyond apex of R<sub>4+5</sub>. Posterior margin of wing with fringe of short, fine setae, including alula (setae longer in this area). Vein Sc with apex apparently evanescent, not reaching C. R-R<sub>1</sub> nearly straight; R<sub>2+3</sub> 2.0 × length of R<sub>1</sub>; R<sub>4+5</sub> straight, ends at apex of wing; proximal portion of R<sub>4+5</sub> joined to r-m to form distal margin of cell br. Cells br and bm large, br is 0.33x length of wing, W/L cell br = 0.3; cell bm narrower and shorter. Base of M straight, with short apical fork. Crossvein bm-cu slightly shorter than r-m, not in line with each other. CuA<sub>1</sub> and CuA<sub>2</sub> short, curved slightly toward each other. Vein A<sub>1</sub> present, incomplete (reaching to 0.6x distance between vein base and wing margin), apex of vein blunt, not evanescent. Anal lobe and alula small. <italic>Abdomen</italic>: Short, 1.3 × length of mesothorax, apparently devoid of setae and setulae. Tergites I – V with shallow, median keel; epandrium with pair of large ventral lobes.</p><fig id="F7" position="float" orientation="portrait"><label>Figure 7.</label><caption><p><italic><tp:taxon-name>Microburmyia</tp:taxon-name></italic> Grimaldi &amp; Cumming, gen. n. (<tp:taxon-name>Bombyliidae</tp:taxon-name>: <tp:taxon-name>Mythicomyiinae</tp:taxon-name>), in Burmese amber <bold>a, b</bold> <italic><tp:taxon-name>Microburmyia analvena</tp:taxon-name></italic> Grimaldi and Cumming sp. n. Holotype, KU-Bu079 (<bold>a</bold> lateral view, with detail of antenna <bold>b</bold> dorsal view, as preserved) <bold>c – e</bold> <italic><tp:taxon-name>Microburmyia venanalvena</tp:taxon-name></italic> Grimaldi and Cumming, sp. n., Holotype AMNH Bu1552 <bold>c, d</bold> left and right wings, showing variation in vein proportions. e, antenna.</p></caption><graphic xmlns:xlink="http://www.w3.org/1999/xlink" xlink:href="ZooKeys-148-293-g007.jpg" position="float" orientation="portrait" xlink:type="simple"/></fig></tp:treatment-sec><tp:treatment-sec sec-type="Type"><title>Type.</title><p>Holotype, male: Myanmar: Kachin (northern Myanmar), in Burmese amber, KU Bu079 (Univ. Kansas, Division of Entomology, Natural History Museum). The amber piece containing the holotype is a very transparent, deep amber color, 14 × 7 × 5 mm, which also contains 2 scelionid wasps. The minute holotype is at the surface of a fractured corner.</p></tp:treatment-sec><tp:treatment-sec sec-type="Etymology"><title>Etymology.</title><p>in reference to the presence of an anal vein (i.e., the Latin noun <italic>vena</italic>), albeit incomplete.</p></tp:treatment-sec></tp:taxon-treatment>
