# Supplementary material for: Brachyceran Diptera (Insecta) in Cretaceous ambers, Part IV, Significant New Orthorrhaphous Taxa
Source: Zookeys. 2011 Nov 21;(148):293–332. doi: 10.3897/zookeys.148.1809 (PMC3264415; doi:10.3897/zookeys.148.1809)
Supplement: XML Treatment for Microburmyia veanalvena [file zookeys.148.1809-treatment15.xml]

<!DOCTYPE tp:taxon-treatment
  PUBLIC "-//TaxonX//DTD Taxonomic Treatment Publishing DTD v0 20100105//EN" "tax-treatment-NSO.dtd">
<tp:taxon-treatment xmlns:tp="http://www.plazi.org/taxpub"><tp:treatment-meta><mixed-citation publication-type="journal"><person-group><name><surname>Grimaldi</surname><given-names>David A.</given-names></name><name><surname>Arillo</surname><given-names>Antonio</given-names></name><name><surname>Cumming</surname><given-names>Jeffrey M.</given-names></name><name><surname>Hauser</surname><given-names>Martin</given-names></name></person-group><article-title>Brachyceran Diptera (Insecta) in Cretaceous ambers, Part IV, Significant New Orthorrhaphous Taxa</article-title><source>Zookeys</source><day>21</day><month>11</month><year>2011</year><volume>2011</volume><issue>148</issue><fpage>293</fpage><lpage>332</lpage><pub-id pub-id-type="doi">10.3897/zookeys.148.1809</pub-id></mixed-citation></tp:treatment-meta><tp:nomenclature><tp:taxon-name>
                        <tp:taxon-name-part taxon-name-part-type="genus">Microburmyia</tp:taxon-name-part>
                        <tp:taxon-name-part taxon-name-part-type="species">veanalvena</tp:taxon-name-part>
                    <object-id xmlns:xlink="http://www.w3.org/1999/xlink" xlink:type="simple">urn:lsid:zoobank.org:act:440657CB-BAD8-4D35-8F8A-1D03B5752FB0</object-id>
                    <object-id xmlns:xlink="http://www.w3.org/1999/xlink" xlink:type="simple">http://species-id.net/wiki/Microburmyia_veanalvena</object-id>
                    </tp:taxon-name><tp:taxon-authority>Grimaldi &amp; Cumming</tp:taxon-authority><tp:taxon-status xmlns:xlink="http://www.w3.org/1999/xlink" xlink:type="simple">sp. n.</tp:taxon-status><xref ref-type="fig" rid="F7">Fig. 7c-e</xref></tp:nomenclature><tp:treatment-sec sec-type="Diagnosis"><title>Diagnosis.</title><p>cf. <italic><tp:taxon-name>Microburmyia analvena</tp:taxon-name></italic> (above), distinguished by the absence of an anal vein; posterior fringe of setae long, thick; basal flagellomere and style setulose, style with one article, oval.</p></tp:treatment-sec><tp:treatment-sec sec-type="Description"><title>Description.</title><p>A minute fly, wing length 0.85 mm. <italic>Head</italic>: Short, somewhat flattened anteroposteriad. Cervical region with connection anteroventrally on thorax; not visible dorsally. Eyes bare, large, well separated; no dorsoventral differentiation of facets [presence of emargination on posterior margin not visible]. Proboscis short [palps not visible]. Antenna with basal flagellomere ovoid, having dense setulae (longer apicad); apical style 0.6 × length of basal flagellomere, thick (nearly 0.5 × thickness of basal flagellomere), one articled, setulose. Three ocelli present. Postocciput expansive, concave. <italic>Thorax</italic>: Mesoscutum dorsally arched, devoid of setae or setulae; thorax deep in lateral view; mesoscutellum triangular in shape (nearly equilateral). Legs slender; devoid of setae, tibiae without apical spurs. Pretarsus with large pulvilli; empodium probably setiform. Halter with slender stem, large knob. Wing W/L = 0.43. Costa either without spinules or spinules minute; C reaching slightly beyond apex of R<sub>4+5</sub>. Posterior margin of wing with fringe of long, thick setae (visible only on left wing), but margin of alula bare. Vein Sc extremely faint, evanescent. R-R<sub>1</sub> nearly straight; R<sub>2+3</sub> 2.0 × length of R<sub>1</sub>; R<sub>4+5</sub> straight, ends at apex of wing; proximal portion of R<sub>4+5</sub> joined to r-m to form distal margin of cell br. Cells br <!--PageBreak-->and bm large, br is 0.42 × length of wing, W/L cell br = 0.27; cell bm slightly narrower and shorter. Base of M straight, with short apical fork. Length crossvein bm-cu approximately equal to that of r-m, in line with each other. CuA<sub>1</sub> and CuA<sub>2</sub> short, straight and diverging. Vein A<sub>1</sub> absent. Anal lobe differentiated, alula small. <italic>Abdomen</italic>: Very broad anteriorly, devoid of setae and setulae on tergites. Tergites I – V apparently without shallow, median keel [difficult to discern with preservation]; epandrium with 5–6 long, thick setae on posterior surface, length of setae approximately equal to length of epandrium.</p></tp:treatment-sec><tp:treatment-sec sec-type="Type"><title>Type.</title><p>Holotype, Male: Myanmar: Kachin (northern Myanmar), latest Albian to earliest Cenomanian. AMNH Bu1552. Specimen is displayed with wings and legs outspread, but body is only moderately well preserved, with some details obscured beneath layer of deep reddishness. Dorsal view is better than ventral view.</p></tp:treatment-sec><tp:treatment-sec sec-type="Etymology"><title>Etymology.</title><p><italic>ve</italic>- (Latin prefix meaning without), anal vein (L., <italic>vena</italic>), in reference to this venational character.</p></tp:treatment-sec><tp:treatment-sec sec-type="Discussion"><title>Discussion.</title><p>It could be argued that these two species might warrant separate genera, based on the differences of antennae, wing fringe, epandrial setae, and proportions of the wing. However, other than the presence/absence of the anal vein, the wing venation is very similar between the two species.</p></tp:treatment-sec><tp:treatment-sec><!--Section generated to contain objects referenced in tp:taxon-treatment.--><fig id="F7" position="float" orientation="portrait"><label>Figure 7.</label><caption><p><italic><tp:taxon-name>Microburmyia</tp:taxon-name></italic> Grimaldi &amp; Cumming, gen. n. (<tp:taxon-name>Bombyliidae</tp:taxon-name>: <tp:taxon-name>Mythicomyiinae</tp:taxon-name>), in Burmese amber <bold>a, b</bold> <italic><tp:taxon-name>Microburmyia analvena</tp:taxon-name></italic> Grimaldi and Cumming sp. n. Holotype, KU-Bu079 (<bold>a</bold> lateral view, with detail of antenna <bold>b</bold> dorsal view, as preserved) <bold>c – e</bold> <italic><tp:taxon-name>Microburmyia venanalvena</tp:taxon-name></italic> Grimaldi and Cumming, sp. n., Holotype AMNH Bu1552 <bold>c, d</bold> left and right wings, showing variation in vein proportions. e, antenna.</p></caption><graphic xmlns:xlink="http://www.w3.org/1999/xlink" xlink:href="ZooKeys-148-293-g007.jpg" position="float" orientation="portrait" xlink:type="simple"/></fig></tp:treatment-sec></tp:taxon-treatment>
