# Supplementary material for: Brachyceran Diptera (Insecta) in Cretaceous ambers, Part IV, Significant New Orthorrhaphous Taxa
Source: Zookeys. 2011 Nov 21;(148):293–332. doi: 10.3897/zookeys.148.1809 (PMC3264415; doi:10.3897/zookeys.148.1809)
Supplement: XML Treatment for Kumaromyia [file zookeys.148.1809-treatment16.xml]

<!DOCTYPE tp:taxon-treatment
  PUBLIC "-//TaxonX//DTD Taxonomic Treatment Publishing DTD v0 20100105//EN" "tax-treatment-NSO.dtd">
<tp:taxon-treatment xmlns:tp="http://www.plazi.org/taxpub"><tp:treatment-meta><mixed-citation publication-type="journal"><person-group><name><surname>Grimaldi</surname><given-names>David A.</given-names></name><name><surname>Arillo</surname><given-names>Antonio</given-names></name><name><surname>Cumming</surname><given-names>Jeffrey M.</given-names></name><name><surname>Hauser</surname><given-names>Martin</given-names></name></person-group><article-title>Brachyceran Diptera (Insecta) in Cretaceous ambers, Part IV, Significant New Orthorrhaphous Taxa</article-title><source>Zookeys</source><day>21</day><month>11</month><year>2011</year><volume>2011</volume><issue>148</issue><fpage>293</fpage><lpage>332</lpage><pub-id pub-id-type="doi">10.3897/zookeys.148.1809</pub-id></mixed-citation></tp:treatment-meta><tp:nomenclature><tp:taxon-name>
                            <tp:taxon-name-part taxon-name-part-type="genus">Kumaromyia</tp:taxon-name-part>
                        <object-id xmlns:xlink="http://www.w3.org/1999/xlink" xlink:type="simple">urn:lsid:zoobank.org:act:08C3574B-22B5-4654-99CE-3DE0488EDBA2</object-id>
                        <object-id xmlns:xlink="http://www.w3.org/1999/xlink" xlink:type="simple">http://species-id.net/wiki/Kumaromyia</object-id>
                        </tp:taxon-name><tp:taxon-authority>Grimaldi &amp; Hauser</tp:taxon-authority><tp:taxon-status xmlns:xlink="http://www.w3.org/1999/xlink" xlink:type="simple">gen. n.</tp:taxon-status></tp:nomenclature><tp:treatment-sec sec-type="Diagnosis"><title>Diagnosis.</title><p>Body stout, abdomen short (length about equal to that of thorax); eyes large, bare; antenna with 3 flagellomeres, second article and third (style) minute; palp<!--PageBreak--> one-segmented; legs and thorax with bristle-like setae, no pilosity except for postoccipital region; hind coxa with small knob on anterior surface; thickness of metatarsi equal that of metatibial base; wing with C ending between apices of R<sub>5</sub> and M<sub>1</sub>, apex of R<sub>5</sub> ending slightly subapically; R<sub>4</sub> and R<sub>5</sub> divergent, not parallel for any part of their lengths, base of R<sub>4</sub> not perpendicular to stem of R<sub>4+5</sub> and R<sub>5</sub> .</p></tp:treatment-sec><tp:treatment-sec sec-type="Etymology"><title>Etymology.</title><p>Patronym in honor of a great colleague and friend to the senior author, Prof. Kumar Krishna. Appropriately, <italic><tp:taxon-name>Kumaromyia</tp:taxon-name></italic> (as presently known) is preserved in amber from Burma, a place of significance in Kumar’s early years.</p></tp:treatment-sec><tp:treatment-sec sec-type="Type species"><title>Type species.</title><p><italic><tp:taxon-name>Kumaromyia burmitica</tp:taxon-name></italic>, sp. n., by present designation.</p></tp:treatment-sec><tp:treatment-sec sec-type="Discussion"><title>Discussion.</title><p><italic><tp:taxon-name>Psilocephala electrella</tp:taxon-name></italic> Cockerell, 1920, is a similar species preserved in Burmese amber, but <italic><tp:taxon-name>Kumaromyia burmitica</tp:taxon-name></italic> has a smaller body size (wing width 0.75 mm, vs. 1.5 mm in holotype of <italic>electrella</italic>), and differs venationally, specifically with the apex of R<sub>5</sub> meeting C preapically (vs. slightly postapically in <italic>electrella</italic>), M<sub>1</sub> and M<sub>2</sub> nearly parallel (distinctly divergent in <italic>electrella</italic>), and apex of M<sub>3</sub> distinctly curved to meet apex of CuA<sub>1</sub> at the wing margin (vs. straight in <italic>electrella</italic>). The holotype and unique specimen of <italic>electrella</italic> (NHML In. 20148) is shown in an excellent photograph in <xref ref-type="bibr" rid="B9">Gaimari and Mostovski (2000</xref>: fig. 1), and it was examined by the senior author in 2004. It is very partial, with most of the specimen lost (just portions of the scutum and abdomen, two legs and most of both wings remain), so it is very difficult to determine if the two species may be congeneric.</p></tp:treatment-sec><ref-list><ref id="B9"><mixed-citation xmlns:xlink="http://www.w3.org/1999/xlink" xlink:type="simple"><person-group><name name-style="western"><surname>Gaimari</surname><given-names>S</given-names></name><name name-style="western"><surname>Mostovski</surname><given-names>MB</given-names></name></person-group> (<year>2000</year>)<article-title> <italic>Burmapsilocephala cockerelli</italic>, a new genus and species of Asiloidea (Diptera) from Burmese amber.</article-title><source>Bulletin of the Natural History Museum, London (Geology) </source><volume>56</volume>: <fpage>43</fpage>-<lpage>45</lpage>.</mixed-citation></ref></ref-list></tp:taxon-treatment>
