# Supplementary material for: Brachyceran Diptera (Insecta) in Cretaceous ambers, Part IV, Significant New Orthorrhaphous Taxa
Source: Zookeys. 2011 Nov 21;(148):293–332. doi: 10.3897/zookeys.148.1809 (PMC3264415; doi:10.3897/zookeys.148.1809)
Supplement: XML Treatment for Kumaromyia burmitica [file zookeys.148.1809-treatment17.xml]

<!DOCTYPE tp:taxon-treatment
  PUBLIC "-//TaxonX//DTD Taxonomic Treatment Publishing DTD v0 20100105//EN" "tax-treatment-NSO.dtd">
<tp:taxon-treatment xmlns:tp="http://www.plazi.org/taxpub"><tp:treatment-meta><mixed-citation publication-type="journal"><person-group><name><surname>Grimaldi</surname><given-names>David A.</given-names></name><name><surname>Arillo</surname><given-names>Antonio</given-names></name><name><surname>Cumming</surname><given-names>Jeffrey M.</given-names></name><name><surname>Hauser</surname><given-names>Martin</given-names></name></person-group><article-title>Brachyceran Diptera (Insecta) in Cretaceous ambers, Part IV, Significant New Orthorrhaphous Taxa</article-title><source>Zookeys</source><day>21</day><month>11</month><year>2011</year><volume>2011</volume><issue>148</issue><fpage>293</fpage><lpage>332</lpage><pub-id pub-id-type="doi">10.3897/zookeys.148.1809</pub-id></mixed-citation></tp:treatment-meta><tp:nomenclature><tp:taxon-name>
                            <tp:taxon-name-part taxon-name-part-type="genus">Kumaromyia</tp:taxon-name-part>
                            <tp:taxon-name-part taxon-name-part-type="species">burmitica</tp:taxon-name-part>
                        <object-id xmlns:xlink="http://www.w3.org/1999/xlink" xlink:type="simple">urn:lsid:zoobank.org:act:96FE6FDB-D380-47A8-8EDB-2FE979761B72</object-id>
                        <object-id xmlns:xlink="http://www.w3.org/1999/xlink" xlink:type="simple">http://species-id.net/wiki/Kumaromyia_burmitica</object-id>
                        </tp:taxon-name><tp:taxon-authority>Grimaldi &amp; Hauser</tp:taxon-authority><tp:taxon-status xmlns:xlink="http://www.w3.org/1999/xlink" xlink:type="simple">sp. n.</tp:taxon-status><xref ref-type="fig" rid="F8">Fig. 8</xref></tp:nomenclature><tp:treatment-sec sec-type="Diagnosis"><title>Diagnosis.</title><p>As for the genus.</p></tp:treatment-sec><tp:treatment-sec sec-type="Description"><title>Description.</title><p>Small fly, total body length ca. 2.70 mm, thorax length 1.0 mm, wing length (estimated) 2.50 mm. <italic>Head</italic>: Large, with large eyes. Eyes bare, hemispherical in lateral view (posterior margin flat), no dorsoventral differentiation of facets; inner margins of eyes parallel, separated by distance approximately equal to width between antennal bases. Frons slightly convex, not protruding anteriad; with numerous fine setulae, without calli. Face (“subcranial cavity”) depressed, dark (sclerotized?), glabrous. Antennal scape and pedicel small, approximately equal in size, devoid of thick setae; basal flagellomere largest antennomere, drop-shaped, with dense setulae (no setae); apical two antennomeres (including apical style) small, fine, with style slightly longer than penultimate antennal article. Maxilla with bases (cardostipites) sclerotized and partially fused, palp1-segmented. Labellum slightly larger than palps. Postgena well developed, with numerous fine setae (pilosity). <italic>Thorax</italic>: Deep in lateral view, pleura apparently devoid of fine or bristle-like setae; scutum with at least 8 pairs of setae [dorsal view, including scutellum, obscured]. Scutum with 3 pairs of notopleurals and 5 pairs in supra-alar region and some setulae; no cervical/postcervical setae. <italic>Legs</italic>: With thick, stiff setae, primarily on tibiae; fore tibia slender, hind tibia <!--PageBreak-->thickest. Fore leg: femur with lateral row of ca. 10 fine setae, tibia with anterior row of 4–5 setae, 4 pre-apical setae. Mid leg: Femur apparently devoid of setae, tibia with 3 evenly-spaced setae on dorsal surface, 2 more ventrad, 4 apically. Hind leg: Coxa with small knob on ventral surface [best seen in left coxa]; femur devoid of setae, tibia with dorsal row of 3–4 setae, lateral row of 3 setae, ventral row of 3–4 setae. Basitarsomere on each leg equal in length to (or slightly longer than) combined length of distal tarsomeres. Each tarsomere with ca. 4 short, stiff setae on rim of distal end. Pretarsus with pair of large pulvilli, empodium setiform. <italic>Wing</italic>: Large, length nearly equal to that of body. Crossvein h long (space between Sc and C deep); Sc long, length approximately ½ that of wing and slightly shorter than length of R1; apex of Sc apparently incomplete (not meeting C). Apices of Sc and R<sub>1</sub> without pterostigma surrounding apices. Fork of R and Rs deep, proximal to level of vein h. R<sub>2+3</sub> straight, without apical curve. Fork of R<sub>4+5</sub> not widely divergent; R<sub>5</sub> in line with stem of R<sub>4+5</sub>, apex of R<sub>5 </sub>ending very near apex of wing (not posterior to it); R<sub>4</sub> slightly curved, distinctly shorter than R<sub>5</sub>. Cell d slender, greatest width &lt;0.25 × length. Veins M<sub>1</sub><!--PageBreak--> and M<sub>2</sub> slightly divergent, M<sub>2</sub> and M<sub>3</sub> very divergent, all M veins attached to apex of cell d. Apex of M<sub>3</sub> meeting apex of CuA<sub>1</sub> at wing margin. ABDOMEN: Short, only slightly longer than thorax; details (e.g., sternites, genitalia) not observable.</p><fig id="F8" position="float" orientation="portrait"><label>Figure 8.</label><caption><p><italic><tp:taxon-name>Kumaromyia burmitica</tp:taxon-name></italic> Grimaldi &amp; Hauser, gen. et sp. n. (Therevoid family group: ?<tp:taxon-name>Apsilocephalidae</tp:taxon-name>), in Burmese amber. Right lateral habitus of holotype AMNH Bu131, as preserved. Below: wing, partially reconstructed.</p></caption><graphic xmlns:xlink="http://www.w3.org/1999/xlink" xlink:href="ZooKeys-148-293-g008.jpg" position="float" orientation="portrait" xlink:type="simple"/></fig></tp:treatment-sec><tp:treatment-sec sec-type="Type"><title>Type.</title><p>Holotype, female, AMNH Bu131: Myanmar: Kachin State, near Mytikyina (mid-Cretaceous: Late Albian – Cenomanian). Specimen is complete, but the right wing (the only one observable) is folded, and most of the dorsal view is obscured, compromising a complete reconstruction of the venation (<xref ref-type="fig" rid="F8">fig. 8</xref>). The fly is complete, though slightly compressed and with a slight coating of particulate matter over some areas. Its left side is lying on a rough surface of the amber, which obscures that view. The piece also contains some twisted strands of spider webbing.</p></tp:treatment-sec><tp:treatment-sec sec-type="Etymology"><title>Etymology.</title><p>In reference to the country of origin.</p></tp:treatment-sec><tp:treatment-sec sec-type="Discussion"><title>Discussion.</title><p>There is little question this fossil belongs to the therevid group, albeit unusually small (within the range in body size of some apsilocephalids and a few genera of <tp:taxon-name>Phycinae</tp:taxon-name>, such as <italic><tp:taxon-name>Efflatouniella</tp:taxon-name></italic> Kröber, 1927). Therevid-group features include the antennal structure, bristle-like setae on the scutum and on the legs, the small knob on the hind coxa, as well as the venation. Unlike most <tp:taxon-name>Therevidae</tp:taxon-name>, <italic><tp:taxon-name>Kumaromyia</tp:taxon-name></italic> lacks any pruinosity and pilosity (except for the postgena), although <tp:taxon-name>Xestomyzinae</tp:taxon-name> and <tp:taxon-name>Agaphotinae</tp:taxon-name> are also robust and have sparse pilosity. <italic><tp:taxon-name>Kumaromyia</tp:taxon-name></italic> lacks any thick setae that typically encircle the scape and/or pedicel subapically in <tp:taxon-name>Therevidae</tp:taxon-name>. Also, <italic><tp:taxon-name>Kumaromyia</tp:taxon-name></italic> has R<sub>4</sub> and R<sub>5</sub> above the wing tip, whereas in <tp:taxon-name>Therevidae</tp:taxon-name> these are above and below the wing tip, respectively. Unlike <tp:taxon-name>Apsilocephalidae</tp:taxon-name>, <italic><tp:taxon-name>Kumaromyia</tp:taxon-name></italic> has a one-segmented palp, vs. two-segmented in <tp:taxon-name>Apsilocephalidae</tp:taxon-name>, where the basal segment is distinctively thin and long (oddly, palp segmentation and structure was not described for <italic><tp:taxon-name>Kaurimyia</tp:taxon-name></italic>). The antennal stylus and stout body in <italic><tp:taxon-name>Kumaromyia</tp:taxon-name></italic> is much more similar to that of <italic><tp:taxon-name>Clesthentia</tp:taxon-name></italic>, as the stylus in <italic><tp:taxon-name>Apsilocephala</tp:taxon-name></italic>, <italic><tp:taxon-name>Kaurimyia</tp:taxon-name></italic>, and even <italic><tp:taxon-name>Burmapsilocephala</tp:taxon-name></italic> is long and thin. It is quite possible that <italic><tp:taxon-name>Kumaromyia</tp:taxon-name></italic> is a stem-group taxon for the therevid-family group, not necessarily belonging within <tp:taxon-name>Apsilocephalidae</tp:taxon-name> or <tp:taxon-name>Therevidae</tp:taxon-name>.</p><p>Fossil <tp:taxon-name>Therevidae</tp:taxon-name> are scarce, with only five definitive species known, all from the Tertiary. <xref ref-type="bibr" rid="B19">Hauser (2007)</xref> and <xref ref-type="bibr" rid="B20">Hauser and Irwin (2005)</xref> revised the fossil species:</p><p><italic><tp:taxon-name>Ambradolon grimaldii</tp:taxon-name></italic> Metz and Irwin 2000: Early Miocene Dominican Republic amber</p><p><italic><tp:taxon-name>Arctogephyra agilis</tp:taxon-name></italic> (Meunier 1908): mid-Eocene Baltic amber</p><p><italic><tp:taxon-name>Dasystethos hoffeinsi</tp:taxon-name></italic> <xref ref-type="bibr" rid="B19">Hauser 2007</xref>: mid-Eocene Baltic amber</p><p><italic><tp:taxon-name>Kroeberiella pinguis</tp:taxon-name></italic> (Loew 1850): mid-Eocene Baltic amber</p><p><italic><tp:taxon-name>Palaeopherocera scudderi</tp:taxon-name></italic> (Cockerell 1909): uppermost Eocene, Florissant, Colorado, USA</p><p>Fossil <tp:taxon-name>Apsilocephalidae</tp:taxon-name> range from the Cretaceous to early Tertiary:</p><p><italic><tp:taxon-name>Apsilocephala pusilla</tp:taxon-name></italic> (Hennig 1967): mid-Eocene Baltic amber</p><p><italic><tp:taxon-name>Apsilocephala vagabunda</tp:taxon-name></italic> (Cockerell 1927): uppermost Eocene, Florissant, Colorado, USA</p><p><italic><tp:taxon-name>Burmapsilocephala cockerelli</tp:taxon-name></italic> <xref ref-type="bibr" rid="B9">Gaimari and Mostovski 2000</xref>: mid-Cretaceous Burmese amber</p><!--PageBreak--><p>Undescribed sp.: Early Cretaceous amber, Wealden, UK (<xref ref-type="bibr" rid="B2">Chandler 2010</xref>: plate 32, fig. 2).</p><p>The position of <italic><tp:taxon-name>Psilocephala electrella</tp:taxon-name></italic> Cockerell 1920 within the therevoid group is uncertain.</p></tp:treatment-sec><ref-list><ref id="B19"><mixed-citation xmlns:xlink="http://www.w3.org/1999/xlink" xlink:type="simple"><person-group><name name-style="western"><surname>Hauser</surname><given-names>M</given-names></name></person-group> (<year>2007</year>)<article-title> Baltic amber Therevidae and Apsilocephalidae (Diptera).</article-title><source>Studia Dipterologica </source><volume>14</volume>: <fpage>37</fpage>-<lpage>59</lpage>.</mixed-citation></ref><ref id="B20"><mixed-citation xmlns:xlink="http://www.w3.org/1999/xlink" xlink:type="simple"><person-group><name name-style="western"><surname>Hauser</surname><given-names>M</given-names></name><name name-style="western"><surname>Irwin</surname><given-names>ME</given-names></name></person-group> (<year>2005</year>)<article-title> Fossil Therevidae (Insecta: Diptera) from Florissant, Colorado (Upper Eocene).</article-title><source>Journal of Systematic Palaeontology </source><volume>3</volume>: <fpage>393</fpage>-<lpage>401</lpage>. <ext-link ext-link-type="uri" xlink:href="http://dx.doi.org/10.1017/S1477201905001690" xlink:type="simple">doi: 10.1017/S1477201905001690</ext-link></mixed-citation></ref><ref id="B9"><mixed-citation xmlns:xlink="http://www.w3.org/1999/xlink" xlink:type="simple"><person-group><name name-style="western"><surname>Gaimari</surname><given-names>S</given-names></name><name name-style="western"><surname>Mostovski</surname><given-names>MB</given-names></name></person-group> (<year>2000</year>)<article-title> <italic>Burmapsilocephala cockerelli</italic>, a new genus and species of Asiloidea (Diptera) from Burmese amber.</article-title><source>Bulletin of the Natural History Museum, London (Geology) </source><volume>56</volume>: <fpage>43</fpage>-<lpage>45</lpage>.</mixed-citation></ref><ref id="B2"><mixed-citation xmlns:xlink="http://www.w3.org/1999/xlink" xlink:type="simple"><person-group><name name-style="western"><surname>Chandler</surname><given-names>PJ</given-names></name></person-group> (<year>2010</year>)<source> (Ed) <italic>A Dipterist’s Handbook, 2nd Edition</italic>. The Amateur Entomologist, vol. 15. The Amateur Entomologist’s Society, Kent UK: 525 pp. + 32 plates.</source></mixed-citation></ref></ref-list></tp:taxon-treatment>
