# Supplementary material for: Brachyceran Diptera (Insecta) in Cretaceous ambers, Part IV, Significant New Orthorrhaphous Taxa
Source: Zookeys. 2011 Nov 21;(148):293–332. doi: 10.3897/zookeys.148.1809 (PMC3264415; doi:10.3897/zookeys.148.1809)
Supplement: XML Treatment for Hilarimorphites burmanica [file zookeys.148.1809-treatment18.xml]

<!DOCTYPE tp:taxon-treatment
  PUBLIC "-//TaxonX//DTD Taxonomic Treatment Publishing DTD v0 20100105//EN" "tax-treatment-NSO.dtd">
<tp:taxon-treatment xmlns:tp="http://www.plazi.org/taxpub"><tp:treatment-meta><mixed-citation publication-type="journal"><person-group><name><surname>Grimaldi</surname><given-names>David A.</given-names></name><name><surname>Arillo</surname><given-names>Antonio</given-names></name><name><surname>Cumming</surname><given-names>Jeffrey M.</given-names></name><name><surname>Hauser</surname><given-names>Martin</given-names></name></person-group><article-title>Brachyceran Diptera (Insecta) in Cretaceous ambers, Part IV, Significant New Orthorrhaphous Taxa</article-title><source>Zookeys</source><day>21</day><month>11</month><year>2011</year><volume>2011</volume><issue>148</issue><fpage>293</fpage><lpage>332</lpage><pub-id pub-id-type="doi">10.3897/zookeys.148.1809</pub-id></mixed-citation></tp:treatment-meta><tp:nomenclature><tp:taxon-name>
                            <tp:taxon-name-part taxon-name-part-type="genus">Hilarimorphites</tp:taxon-name-part>
                            <tp:taxon-name-part taxon-name-part-type="species">burmanica</tp:taxon-name-part>
                        <object-id xmlns:xlink="http://www.w3.org/1999/xlink" xlink:type="simple">urn:lsid:zoobank.org:act:BAEACD0A-8879-4761-95DB-4AF8297CADA0</object-id>
                        <object-id xmlns:xlink="http://www.w3.org/1999/xlink" xlink:type="simple">http://species-id.net/wiki/Hilarimorphites_burmanica</object-id>
                        </tp:taxon-name><tp:taxon-authority>Grimaldi &amp; Cumming</tp:taxon-authority><tp:taxon-status xmlns:xlink="http://www.w3.org/1999/xlink" xlink:type="simple">sp. n.</tp:taxon-status><xref ref-type="fig" rid="F9">Fig. 9</xref></tp:nomenclature><tp:treatment-sec sec-type="Diagnosis"><title>Diagnosis.</title><p>Distinguished from the 4 other species in the genus (known only in New Jersey amber) by venation: vein C ending just slightly beyond apex of R<sub>4</sub> (not at apex of R<sub>5</sub>); Sc long, distally incomplete (more so than in <italic><tp:taxon-name>Hilarimorphites superba</tp:taxon-name></italic> <xref ref-type="bibr" rid="B13">Grimaldi and Cumming 1999</xref>, the only other species with this trait); veins CuA<sub>2</sub> and A<sub>1</sub> not joined before meeting wing margin (anal cell open distally). Distinguished from <italic><tp:taxon-name>Apystomimus</tp:taxon-name></italic> by the larger (normal-sized) wings, with an open cup (anal) cell. Also, basal flagellomere is more elongate and triangular in <italic><tp:taxon-name>Hilarimorphites burmanica</tp:taxon-name></italic>, and the antennal stylus longer than in the other species of <italic><tp:taxon-name>Hilarimorphites</tp:taxon-name></italic>.</p></tp:treatment-sec><tp:treatment-sec sec-type="Description"><title>Description.</title><p>Based on a virtually complete, well-preserved female. Body length (excluding antennae) 1.40 mm; thorax length 0.50 mm; wing length 0.95 mm. <italic>Head</italic>: Antenna with first flagellomere an elongate triangle in lateral view; apical antennal article(s) form a thin style, with possibly a minute apical article. Eyes large, glabrous. Frons with sparse, scattered setae. Proboscis with broad, flat labellum (palps not visible). <italic>Thorax</italic>: Notum dome-shaped, with sparse, fine, stiff setae; <!--PageBreak-->scutellum with 2 pairs of erect setae. Legs very slender, of moderate length, without distinctive spines or tibial spurs. <italic>Wing</italic>: typical of <italic><tp:taxon-name>Hilarimorphites</tp:taxon-name></italic>, except as given in diagnosis above [also, anal lobe may be less developed than in other species, but this area slightly folded under and obscured]. Halter of moderate length, knob slender. <italic>Abdomen</italic>: Slender, tergites unmodified, cerci and genitalia not fully visible.</p><fig id="F9" position="float" orientation="portrait"><label>Figure 9.</label><caption><p><italic><tp:taxon-name>Hilarimorphites burmanica</tp:taxon-name></italic> Grimaldi &amp; Cumming, sp. n. (<tp:taxon-name>Apystomyiiidae</tp:taxon-name>) in Burmese amber, as preserved. Holotype, AMNH 098.</p></caption><graphic xmlns:xlink="http://www.w3.org/1999/xlink" xlink:href="ZooKeys-148-293-g009.jpg" position="float" orientation="portrait" xlink:type="simple"/></fig></tp:treatment-sec><tp:treatment-sec sec-type="Type"><title>Type.</title><p>Holotype female, AMNH Bu-098, in amber from Myanmar: Kachin, Tanai Village (on Ledo Rd. ca. 105 km Myitkyna). Amber is a deep, clear yellow, 15 × 10 × 5 mm, and was embedded in epoxy and trimmed to a wedge shape in order to maximize a full lateral view of the fly and its venation. The piece also contains a male chironomid and a thrips (<tp:taxon-name>Thysanoptera</tp:taxon-name>).</p></tp:treatment-sec><tp:treatment-sec sec-type="Etymology"><title>Etymology.</title><p>From Burma (Myanmar).</p></tp:treatment-sec><tp:treatment-sec sec-type="Discussion"><title>Discussion.</title><p><italic><tp:taxon-name>Hilarimorphites</tp:taxon-name></italic> was known only from Turonian-aged amber of central New Jersey, USA, and besides the new species in Burmese amber a very similar taxon is also now known from the Upper Jurassic of Kazakhstan. <xref ref-type="bibr" rid="B31">Mostovski (1999)</xref> described <italic><tp:taxon-name>Apystomimus zaitzevi</tp:taxon-name></italic>, preserved as a compression from the Karabastau Formation (Upper Jurassic) of the famous Karatau-Mikhailova Lagerstätte. That well-preserved specimen has a venation indistinguishable from that of <italic><tp:taxon-name>Hilarimorphites</tp:taxon-name></italic> Grimaldi &amp; Cumming, 1999. <italic><tp:taxon-name>Apystomimus</tp:taxon-name></italic> differs from that genus by having small, brachypterous wings (ca. 0.5× length of the body) and very long cerci (nearly 0.5x length of wing; <italic><tp:taxon-name>Hilarimorphites</tp:taxon-name></italic> has very small cerci typical of lower Brachycera). Since these are autapomorphic features of <italic><tp:taxon-name>Apystomimus</tp:taxon-name></italic>, it could be appropriate to synonymize one of the genera (although <italic><tp:taxon-name>Apystomimus</tp:taxon-name></italic> is more aptly named, <italic><tp:taxon-name>Hilarimorphites</tp:taxon-name></italic> has date precedence by two months). <italic><tp:taxon-name>Hilarimorphites</tp:taxon-name></italic> was originally placed in the <tp:taxon-name>Hilarimorphidae</tp:taxon-name>, and Mostovski placed <italic><tp:taxon-name>Apystomimus</tp:taxon-name></italic> in <tp:taxon-name>Asilomorpha</tp:taxon-name> family-incertae sedis (but near the extant genus <italic><tp:taxon-name>Apystomyia</tp:taxon-name></italic>). Recent <italic><tp:taxon-name>Hilarimorpha</tp:taxon-name></italic> lack the discal cell, they have the cup cell closed, and lack a well-developed anal lobe while retaining a vestige of the anal vein, so the venation of the fossils is far more easily derived from <italic><tp:taxon-name>Apystomyia</tp:taxon-name></italic>. Thus, we agree that <italic><tp:taxon-name>Hilarimorphites</tp:taxon-name></italic> and <italic><tp:taxon-name>Apystomima</tp:taxon-name></italic> should both be classified in <tp:taxon-name>Apystomyiidae</tp:taxon-name>. The wing of <italic><tp:taxon-name>Hilarimorphites</tp:taxon-name></italic> differs from that of <italic><tp:taxon-name>Apystomyia</tp:taxon-name></italic> by the following: slightly shorter R<sub>1</sub> and R<sub>2+3</sub> veins; fork of R<sub>4</sub>+R<sub>5</sub> less divergent, the branches slightly longer; cells br and bm significantly larger; cell cup significantly larger, with veins CuA<sub>2</sub> and CuP meeting just before or at the wing margin, or not all (vs. CuA<sub>2</sub>+CuP with a long stem in <italic><tp:taxon-name>Apystomyia</tp:taxon-name></italic>); anal lobe of wing not protruding; and cell d much shorter, its length ca. 3× the width in <italic><tp:taxon-name>Hilarimorphites</tp:taxon-name></italic> (vs. 5 × the width in <italic><tp:taxon-name>Apystomyia</tp:taxon-name></italic>).</p><p><italic><tp:taxon-name>Hilarimorphites burmanica</tp:taxon-name></italic> is intermediate in age between the previously known fossils, and greatly extends the geographic range. An extinct clade or grade of <tp:taxon-name>Apystomyiidae</tp:taxon-name> occurred minimally throughout Laurasia from the Upper Jurassic to the Upper Cretaceous, which is an age that is consistent with its hypothesized sister-group relationship near Eremoneura (Grimaldi and Cumming, 1999; Grimaldi and Engel, 2005; Wiegmann et al., 2011). Oddly, there are no other fossils as yet known of the family, not even from prolific and diverse Tertiary deposits like Baltic amber.</p><!--PageBreak--></tp:treatment-sec><ref-list><ref id="B13"><mixed-citation xmlns:xlink="http://www.w3.org/1999/xlink" xlink:type="simple"><person-group><name name-style="western"><surname>Grimaldi</surname><given-names>DA</given-names></name><name name-style="western"><surname>Cumming</surname><given-names>JM</given-names></name></person-group> (<year>1999</year>)<article-title> Brachyceran Diptera in Cretaceous ambers and Mesozoic diversification of the Eremoneura.</article-title><source>Bulletin of the American Museum of Natural History </source><volume>239</volume>: <fpage>1</fpage>-<lpage>124</lpage>.</mixed-citation></ref><ref id="B31"><mixed-citation xmlns:xlink="http://www.w3.org/1999/xlink" xlink:type="simple"><person-group><name name-style="western"><surname>Mostovski</surname><given-names>MB</given-names></name></person-group> (<year>1999</year>)<article-title> On an interesting find of a brachycerous fly (Diptera, Brachycera) in the Jurassic of Kazakhstan.</article-title><source>Paleontological Journal </source><volume>33</volume>: <fpage>406</fpage>-<lpage>408</lpage>.</mixed-citation></ref></ref-list></tp:taxon-treatment>
