# Supplementary material for: Brachyceran Diptera (Insecta) in Cretaceous ambers, Part IV, Significant New Orthorrhaphous Taxa
Source: Zookeys. 2011 Nov 21;(148):293–332. doi: 10.3897/zookeys.148.1809 (PMC3264415; doi:10.3897/zookeys.148.1809)
Supplement: XML Treatment for Tethepomyia [file zookeys.148.1809-treatment19.xml]

<!DOCTYPE tp:taxon-treatment
  PUBLIC "-//TaxonX//DTD Taxonomic Treatment Publishing DTD v0 20100105//EN" "tax-treatment-NSO.dtd">
<tp:taxon-treatment xmlns:tp="http://www.plazi.org/taxpub"><tp:treatment-meta><mixed-citation publication-type="journal"><person-group><name><surname>Grimaldi</surname><given-names>David A.</given-names></name><name><surname>Arillo</surname><given-names>Antonio</given-names></name><name><surname>Cumming</surname><given-names>Jeffrey M.</given-names></name><name><surname>Hauser</surname><given-names>Martin</given-names></name></person-group><article-title>Brachyceran Diptera (Insecta) in Cretaceous ambers, Part IV, Significant New Orthorrhaphous Taxa</article-title><source>Zookeys</source><day>21</day><month>11</month><year>2011</year><volume>2011</volume><issue>148</issue><fpage>293</fpage><lpage>332</lpage><pub-id pub-id-type="doi">10.3897/zookeys.148.1809</pub-id></mixed-citation></tp:treatment-meta><tp:nomenclature><label>Genus</label><tp:taxon-name>
                            <tp:taxon-name-part taxon-name-part-type="genus">Tethepomyia</tp:taxon-name-part>
                        <object-id xmlns:xlink="http://www.w3.org/1999/xlink" xlink:type="simple">urn:lsid:zoobank.org:act:BAEACD0A-8879-4761-95DB-4AF8297CADA0</object-id>
                        <object-id xmlns:xlink="http://www.w3.org/1999/xlink" xlink:type="simple">http://species-id.net/wiki/Hilarimorphites_burmanica</object-id>
                        <object-id xmlns:xlink="http://www.w3.org/1999/xlink" xlink:type="simple">http://species-id.net/wiki/Tethepomyia</object-id>
                        </tp:taxon-name><tp:nomenclature-citation-list><tp:nomenclature-citation><tp:taxon-name>Tethepomyia</tp:taxon-name><comment><xref ref-type="bibr" rid="B13">Grimaldi and Cumming 1999</xref>: 6. By original designation.</comment></tp:nomenclature-citation></tp:nomenclature-citation-list></tp:nomenclature><tp:treatment-sec sec-type="Diagnosis"><title>Diagnosis</title><p>(emended). Distinguished from <italic><tp:taxon-name>Tethepomima</tp:taxon-name></italic> by the following: Most or all of antennal flagellum lost; mesonotum bare, devoid of setae or setulae; apical tibial spurs absent; costal vein incomplete, not reaching to apex of Rs; costal spinules and fringe of fine setae on posterior margin of wing lost; alula and anal lobe lost; veins R<sub>2+3</sub> and R<sub>4+5</sub> lost (Rs simple, unbranched), crossvein r-m lost.</p></tp:treatment-sec><tp:treatment-sec sec-type="Type Species"><title>Type Species.</title><p><italic><tp:taxon-name>Tethepomyia thauma</tp:taxon-name></italic> <xref ref-type="bibr" rid="B13">Grimaldi and Cumming 1999</xref>: 6. By original designation.</p></tp:treatment-sec><ref-list><ref id="B13"><mixed-citation xmlns:xlink="http://www.w3.org/1999/xlink" xlink:type="simple"><person-group><name name-style="western"><surname>Grimaldi</surname><given-names>DA</given-names></name><name name-style="western"><surname>Cumming</surname><given-names>JM</given-names></name></person-group> (<year>1999</year>)<article-title> Brachyceran Diptera in Cretaceous ambers and Mesozoic diversification of the Eremoneura.</article-title><source>Bulletin of the American Museum of Natural History </source><volume>239</volume>: <fpage>1</fpage>-<lpage>124</lpage>.</mixed-citation></ref></ref-list></tp:taxon-treatment>
