# Supplementary material for: Brachyceran Diptera (Insecta) in Cretaceous ambers, Part IV, Significant New Orthorrhaphous Taxa
Source: Zookeys. 2011 Nov 21;(148):293–332. doi: 10.3897/zookeys.148.1809 (PMC3264415; doi:10.3897/zookeys.148.1809)
Supplement: XML Treatment for Myanmyia [file zookeys.148.1809-treatment21.xml]

<!DOCTYPE tp:taxon-treatment
  PUBLIC "-//TaxonX//DTD Taxonomic Treatment Publishing DTD v0 20100105//EN" "tax-treatment-NSO.dtd">
<tp:taxon-treatment xmlns:tp="http://www.plazi.org/taxpub"><tp:treatment-meta><mixed-citation publication-type="journal"><person-group><name><surname>Grimaldi</surname><given-names>David A.</given-names></name><name><surname>Arillo</surname><given-names>Antonio</given-names></name><name><surname>Cumming</surname><given-names>Jeffrey M.</given-names></name><name><surname>Hauser</surname><given-names>Martin</given-names></name></person-group><article-title>Brachyceran Diptera (Insecta) in Cretaceous ambers, Part IV, Significant New Orthorrhaphous Taxa</article-title><source>Zookeys</source><day>21</day><month>11</month><year>2011</year><volume>2011</volume><issue>148</issue><fpage>293</fpage><lpage>332</lpage><pub-id pub-id-type="doi">10.3897/zookeys.148.1809</pub-id></mixed-citation></tp:treatment-meta><tp:nomenclature><tp:taxon-name>
                            <tp:taxon-name-part taxon-name-part-type="genus">Myanmyia</tp:taxon-name-part>
                        <object-id xmlns:xlink="http://www.w3.org/1999/xlink" xlink:type="simple">urn:lsid:zoobank.org:act:7090815B-8878-487D-9980-78581DB36111</object-id>
                        <object-id xmlns:xlink="http://www.w3.org/1999/xlink" xlink:type="simple">http://species-id.net/wiki/Myanmyia</object-id>
                        </tp:taxon-name><tp:taxon-authority>Grimaldi</tp:taxon-authority><tp:taxon-status xmlns:xlink="http://www.w3.org/1999/xlink" xlink:type="simple">gen. n.</tp:taxon-status></tp:nomenclature><tp:treatment-sec sec-type="Diagnosis"><title>Diagnosis.</title><p>Distinctive small flies (body length less than 1.5 mm) with antennal stylus arista-like and terminal, having a single article; face without ptilinal suture; median margins of eyes very close on frons; maxillary palpus two-segmented; mesonotum with dorsocentral and scutellar setae; wing venation highly reduced, with R<sub>2+3</sub> and R<sub>4+5</sub> each unbranched, M unbranched and evanescent at both ends, Cu simple; female with pair of long, digitate, unsegmented cerci.</p></tp:treatment-sec><tp:treatment-sec sec-type="Etymology"><title>Etymology.</title><p>From Myanmar, country of origin, and –<italic>myia</italic>, a common suffix referring to the feminine Greek word for fly.</p></tp:treatment-sec><tp:treatment-sec sec-type="Type Species"><title>Type Species.</title><p><italic><tp:taxon-name>Myanmyia asteiformia</tp:taxon-name></italic> sp. n. By present designation.</p></tp:treatment-sec><tp:treatment-sec sec-type="Discussion"><title>Discussion.</title><p>This is a perplexing little fly. Chaetotaxy of the thorax, the wing venation, and even body shape are strikingly similar to acalyptrate flies in the <tp:taxon-name>Asteiidae</tp:taxon-name>. Convergent wing features of the two groups include short R<sub>1</sub> and R<sub>2+3</sub> veins; a straight R<sub>4+5</sub> that meets the tip of the wing, and even microtrichia that are arranged in rows. However, <italic><tp:taxon-name>Myanmyia</tp:taxon-name></italic> is not even a cyclorrhaphan, by virtue of the terminal (versus dorsal) arista-like stylus, lack of a ptilinum, and presence of two-segmented (vs. 1-segmented) palpi. With the exception of a few very basal Recent and extinct <tp:taxon-name>Platypezidae</tp:taxon-name>, almost all other Cyclorrhapha have a dorsal arista. Two-segmented palpi exclude <italic><tp:taxon-name>Myanmyia</tp:taxon-name></italic> from the Eremoneura (the apparent basal segment of the two segmented palpi seen in some <tp:taxon-name>Phoridae</tp:taxon-name> is probably a palpifer [<xref ref-type="bibr" rid="B5">Cumming and Wood 2009</xref>]). While some empidoids (e.g., Cretaceous <italic><tp:taxon-name>Nemedina</tp:taxon-name></italic> genus-group species [<xref ref-type="bibr" rid="B13">Grimaldi and Cumming 1999</xref>]) have short R veins and faint M and Cu veins, the branching pattern for these flies differs significantly at the base from that of <italic><tp:taxon-name>Myanmyia</tp:taxon-name></italic>.</p><!--PageBreak--></tp:treatment-sec><ref-list><ref id="B5"><mixed-citation xmlns:xlink="http://www.w3.org/1999/xlink" xlink:type="simple"><person-group><name name-style="western"><surname>Cumming</surname><given-names>JM</given-names></name><name name-style="western"><surname>Wood</surname><given-names>DM</given-names></name></person-group> (<year>2009</year>)<source> Adult morphology and terminology. In: Brown BV et al. (Eds) Manual of Central American Diptera, vol. 1.Ottawa: NRC Research Press, 9–50.</source></mixed-citation></ref><ref id="B13"><mixed-citation xmlns:xlink="http://www.w3.org/1999/xlink" xlink:type="simple"><person-group><name name-style="western"><surname>Grimaldi</surname><given-names>DA</given-names></name><name name-style="western"><surname>Cumming</surname><given-names>JM</given-names></name></person-group> (<year>1999</year>)<article-title> Brachyceran Diptera in Cretaceous ambers and Mesozoic diversification of the Eremoneura.</article-title><source>Bulletin of the American Museum of Natural History </source><volume>239</volume>: <fpage>1</fpage>-<lpage>124</lpage>.</mixed-citation></ref></ref-list></tp:taxon-treatment>
